# Supplementary material for: Cepharanthine Hydrochloride Improves Cisplatin Chemotherapy and Enhances Immunity by Regulating Intestinal Microbes in Mice
Source: Front Cell Infect Microbiol. 2019 Jun 26;9:225. doi: 10.3389/fcimb.2019.00225 (PMC6606789; doi:10.3389/fcimb.2019.00225)
Supplement: Table S1 — The oligonucleotides used for qPCR in this study. [file Table_1.XLSX]

## Sheet: Sheet1
Gene Name	Forward primer (5'-3')	Reverse primer (5'-3 ')
EGF	ACAGAAGGAGTAGATACGCTTG	GATTATTCGATGATGCTTCCCG
EGFR	TGAGTTCTCTGAGTGCAACTAG	GAATGCGTCATCTATGTTGTCC
Ifngr1	GAGATCAGGAGGAAGAAGGAAG	CTTTTTCGACCGTATGTTTCGT
IFN-α	TGGCGGTGCTGAGCTACTGG	TGTACCAGGAGTGTCAAGGCTCTC
IFN-β	CTGGGTGGAATGAGACTATTGT	AAGTTCCTGAAGATCTCTGCTC
IgA	GGTACACCATGAGCAGCCAGTTG	TTGGACGGCGTTAGAGTCATGTTG
IL-10	TTCTTTCAAACAAAGGACCAGC	GCAACCCAAGTAACCCTTAAAG
IL-2	TGAGCAGGATGGAGAATTACAG	CAGAGGTCCAAGTTCATCTTCT
IL-6	CTCCCAACAGACCTGTCTATAC	CCATTGCACAACTCTTTTCTCA
IL-6R	GCGTTTCACAGCTTAAAAATGG	TGAACTCCTTTGACCATACAGG
myd88	CGGAACTTTTCGATGCCTTTAT	CACACACAACTTAAGCCGATAG
OSM	CTCGGCATAAGGAACAATGTTT	AAGACATCTGGTGTTGTAGTGG
TGF-β	CCAGATCCTGTCCAAACTAAGG	CTCTTTAGCATAGTAGTCCGCT
TLR4	GCCATCATTATGAGTGCCAATT	AGGGATAAGAACGCTGAGAATT
TNF-R1	TGCTCCTGGCTCTGCTGATGG	TCGGACAGTCACTCACCAAGTAGG
TNF-α	ATGTCTCAGCCTCTTCTCATTC	GCTTGTCACTCGAATTTTGAGA
VEGF	TAGAGTACATCTTCAAGCCGTC	CTTTCTTTGGTCTGCATTCACA
β- actin	CTACCTCATGAAGATCCTGACC	CACAGCTTCTCTTTGATGTCAC
