# Supplementary material for: Cepharanthine Hydrochloride Improves Cisplatin Chemotherapy and Enhances Immunity by Regulating Intestinal Microbes in Mice
Source: Front Cell Infect Microbiol. 2019 Jun 26;9:225. doi: 10.3389/fcimb.2019.00225 (PMC6606789; doi:10.3389/fcimb.2019.00225)
Supplement: Table S2 — KEGG EC (enzyme) information (top 35). [file Table_2.XLSX]

## Sheet: Sheet1
KO_EC	N	M	CDDP	CEH	Comb	KO_NAME	KO_DEFINITION	KO_PATHWAY	Gene_Num	Gene_IDs
3.6.4.-	0.000743	0.000627	0.000727	0.000637	0.000688	hepA,lhr,priA,mfd	ATP-dependent helicase HepA, ATP-dependent helicase Lhr and Lhr-like helicase, primosomal protein N' (replication factor Y) (superfamily II helicase), transcription-repair coupling factor (superfamily II helicase)	ko03420; Genetic Information Processing; Replication and repair; Nucleotide excision repair. ko03440; Genetic Information Processing; Replication and repair; Homologous recombination. -	1062	D3_172576	D3_218773	I1_226067	H3_162558	I1_175926	F2_196100	G3_183435	H1_82655	F2_40894	I2_124788	H3_59244	C2_77313	D2_50983	C3_144753	C1_64684	I2_64718	I2_62919	C3_118104	H1_40905	D2_61933	F1_161201	I2_181847	I2_116796	H3_159411	E1_87303	D3_235370	C1_27045	G1_195452	D2_47568	H1_121263	H1_142925	D2_286672	E2_104537	G3_158349	H1_262708	D2_300959	E1_60652	G1_113766	C1_71980	C2_145588
5.99.1.3	0.000773	0.000921	0.000797	0.00078	0.000881	gyrA,gyrB	DNA gyrase subunit A, DNA gyrase subunit B	-	1334	G1_174917	D2_262225	D1_61077	G1_85732	D1_135813	D3_243597	D2_259993	G1_107337	D2_267534	I2_44371	D2_274023	C2_36671	H1_178579	E3_66654	H1_235744	D1_97561	G3_89294	H1_3523	D2_234530	I3_93482	E1_100848	G1_160012	E3_162790	H1_15747	E3_131396	G1_70200	H1_95629	D3_8159	G1_199821	E3_67118	H1_93047	I3_41123	D3_271800	I3_124493	H3_78901	I2_237217	E2_130503	F3_33665	D2_144606	D3_153739
5.99.1.2	0.001369	0.001654	0.001363	0.001601	0.001628	topA, topB	DNA topoisomerase I, DNA topoisomerase III	-	1141	D3_259975	D2_88016	E1_6741	H2_160899	D2_147644	D3_66822	F2_69227	I2_139560	C3_76820	F2_170551	C1_68624	D3_253097	D3_198332	F1_117299	G1_166643	D3_163937	D1_145180	C1_29507	I1_126058	C1_126506	I2_50526	C2_116706	E3_203083	G1_203422	E2_63772	G1_123591	G1_7654	C1_24496	H1_51283	I3_80908	G1_159193	G1_113517	C1_108510	D1_99650	G1_5260	C3_63977	C1_129444	I2_2192	D2_175002	C2_25806
2.7.7.6	0.001078	0.000953	0.001095	0.000971	0.001077	rpoA, rpoB, rpoC, rpoZ	DNA-directed RNA polymerase subunit alpha, DNA-directed RNA polymerase subunit beta, DNA-directed RNA polymerase subunit beta', DNA-directed RNA polymerase subunit omega	ko00230; Metabolism; Nucleotide metabolism; Purine metabolism | ko00240; Metabolism; Nucleotide metabolism; Pyrimidine metabolism | ko03020; Genetic Information Processing; Transcription; RNA polymerase	1366	F1_184477	C1_55708	F2_155885	D2_200422	D1_227572	D1_66271	C1_132722	C1_4817	I2_115386	H3_216066	H1_61406	G1_179307	C1_90794	I3_39902	C3_139398	H3_201401	I1_139867	C2_121908	D3_229809	I2_80782	I2_154991	C1_134573	D2_260332	C3_132292	C1_117013	H1_147367	G1_233247	G1_181340	D3_90073	G1_46932	E3_158522	D2_262973	G1_94674	F1_47575	D2_217796	F1_111531	I2_142379	F2_178363	H1_210989	C1_30435
3.6.4.12	0.003295	0.002559	0.003295	0.002933	0.002806	ruvA, ruvB, recQ, uvrD, pcrA, recG, dnaB, dinG, helD, PEO1	holliday junction DNA helicase RuvA, holliday junction DNA helicase RuvB, ATP-dependent DNA helicase RecQ, DNA helicase II / ATP-dependent DNA helicase PcrA, ATP-dependent DNA helicase RecG, replicative DNA helicase, ATP-dependent DNA helicase DinG, DNA helicase IV, twinkle protein	ko03440; Genetic Information Processing; Replication and repair; Homologous recombination. ko03018; Genetic Information Processing; Folding, sorting and degradation; RNA degradation. ko03420; Genetic Information Processing; Replication and repair; Nucleotide excision repair | ko03430; Genetic Information Processing; Replication and repair; Mismatch repair. ko03030; Genetic Information Processing;…	3061	C2_174888	C1_23462	H3_133733	F2_41212	F1_233359	D2_112574	F2_155076	I2_172739	H1_187097	H3_121175	G1_163233	F1_179579	I3_135567	G3_75917	H3_155531	I2_111690	E1_55261	G3_133581	D3_19258	H3_173481	H1_16501	C1_80608	H2_55815	C1_77939	C1_45207	D2_31055	D3_24754	H2_44528	C2_1341	I2_116722	I1_92815	D3_243278	F3_44679	C3_3117	D3_87304	E3_186092	E3_176049	C2_181434	G1_35402	H1_256317
1.2.7.3,1.2.7.11	0.001121	0.000308	0.001027	0.00073	0.000541	korB, oorB, oforB, korA, oorA, oforA	2-oxoglutarate/2-oxoacid ferredoxin oxidoreductase subunit beta [EC:1.2.7.3 1.2.7.11], 2-oxoglutarate/2-oxoacid ferredoxin oxidoreductase subunit alpha [EC:1.2.7.3 1.2.7.11]	M00173; Pathway module; Energy metabolism; Carbon fixation; Reductive citrate cycle (Arnon-Buchanan cycle) [PATH:map01200 map00720] | M00620; Pathway module; Energy metabolism; Carbon fixation; Incomplete reductive citrate cycle, acetyl-CoA => oxoglutarate [PATH:map01200 map00720] | M00009; Pathway module; Carbohydrate and lipid metabolism; Central carbohydrate metabolism; Citrate cycle (TCA cycl…	247	H1_30359	G1_184852	C1_94676	G1_30059	C1_124320	C2_147894	C1_26168	G1_199881	C1_117200	C1_32458	C1_9660	C1_2311	C2_2764	G1_149787	H3_81100	G2_61585	C2_82158	D2_5180	C1_46912	F1_149748	C1_34089	C1_30550	D2_262745	F1_53593	C1_155236	C1_128380	D2_51347	C1_23910	C1_34387	D1_178702	C3_126407	H2_28274	C1_99360	G1_134049	C2_52293	C1_133428	D3_278608	C1_133079	D2_93832	D2_5179
5.4.99.23	0.000886	0.000502	0.000838	0.000676	0.000619	rluD	23S rRNA pseudouridine1911/1915/1917 synthase	-	613	D2_62823	I2_68751	G1_204069	C3_49981	D2_123748	C1_142823	D3_83956	F2_222975	D2_25479	H3_169121	I1_44280	C1_43928	I2_4847	G1_156969	E2_102292	C1_128636	D2_20950	F2_186206	F2_63153	I2_221005	I2_233368	D1_186541	G1_231795	H3_247920	G1_181753	G1_182343	D1_106381	C1_129808	E3_142551	D2_141865	I1_45304	D1_85781	H3_183470	C1_19713	G2_112610	C1_132503	I1_57971	D2_142937	I2_154154	E1_31221
3.4.21.102	0.00085	0.000329	0.000769	0.000606	0.000483	E3.4.21.102, prc, ctpA	carboxyl-terminal processing protease	-	344	H3_174910	C1_944	C2_35568	C1_120575	C3_178708	C1_16964	E1_6599	D3_174774	H1_156169	H2_107967	C1_22356	C2_167309	E3_136002	C3_104859	C1_118728	F3_145251	C2_11611	F1_187849	G3_35151	C2_38306	D2_208130	I2_214858	C1_160455	F1_79612	C1_62512	I1_152798	E2_22460	I3_147646	C1_19905	C1_8035	C2_163198	C1_10426	E2_109185	C1_129613	G1_19532	H1_82409	G1_112693	H1_238939	H1_183439	H1_259056
3.2.1.23	0.001416	0.001005	0.001202	0.00137	0.00093	lacZ, bgaB, lacA, ebgA	beta-galactosidase, beta-galactosidase, evolved beta-galactosidase subunit alpha	ko00052; Metabolism; Carbohydrate metabolism; Galactose metabolism | ko00600; Metabolism; Lipid metabolism; Sphingolipid metabolism | ko00511; Metabolism; Glycan biosynthesis and metabolism; Other glycan degradation.	1150	D2_129671	H1_228636	H3_107598	D2_80775	G1_206094	G3_202	C2_95444	C1_54318	D1_169153	F1_199778	H3_158751	C2_81047	H3_246419	H1_85706	D3_251705	D3_275102	C1_6767	E2_51332	E2_66614	D2_273199	G3_43292	H1_105282	H1_262260	H3_209867	F2_222542	C3_53073	I3_47430	G3_149579	I1_148329	C1_12567	D3_170393	I1_187918	G3_172274	H1_201914	C3_115428	C2_52114	E3_166550	H3_86873	C3_117668	D2_228649
1.6.5.8	0.001441	0.000327	0.001373	0.000913	0.000653	nqrF, nqrE, nqrD, nqrC, nqrB, nqrA	Na+-transporting NADH:ubiquinone oxidoreductase subunit F, Na+-transporting NADH:ubiquinone oxidoreductase subunit E, Na+-transporting NADH:ubiquinone oxidoreductase subunit D, Na+-transporting NADH:ubiquinone oxidoreductase subunit C, Na+-transporting NADH:ubiquinone oxidoreductase subunit B, Na+-transporting NADH:ubiquinone oxidoreductase subunit A	-	238	C1_127362	D3_128312	E1_52109	C1_33560	I3_63942	F3_116614	C2_133452	C1_17966	C1_57653	C1_8279	C1_24434	C1_57659	C1_3121	C1_104826	C1_86373	C1_41657	G3_179672	C1_132343	C1_19663	C1_128055	C1_71056	C1_80538	C1_86375	C2_64870	F1_96107	C1_71057	C1_128059	C1_80540	F1_96108	F1_64299	C1_98893	C1_5842	C2_104963	C1_136290	C1_95417	C1_6513	C1_19662	I3_38082	E1_44536	C1_71060
6.2.1.3	0.000765	0.000275	0.000753	0.000581	0.000442	ACSL, fadD	long-chain acyl-CoA synthetase	ko00061; Metabolism; Lipid metabolism; Fatty acid biosynthesis | ko00071; Metabolism; Lipid metabolism; Fatty acid degradation | ko04146; Cellular Processes; Transport and catabolism; Peroxisome | ko04216; Cellular Processes; Cell growth and death; Ferroptosis | ko02024; Cellular Processes; Cellular community - prokaryotes; Quorum sensing | ko04920; Organismal Systems; Endocrine system; Adipocyto…	351	C2_106266	E3_41105	E3_172023	I2_127234	D2_48671	D1_48680	I3_19618	C1_112933	I2_113441	C1_133501	E2_138081	E3_56442	F3_59473	H1_78037	D3_13427	E3_149737	F3_122874	F2_175649	C2_155074	D2_25454	C1_115909	C1_70129	C3_79607	G1_146120	D1_68174	E3_118309	C1_6137	G2_34752	G1_92483	C2_150271	F1_229787	G1_39777	D2_233085	I1_105720	I2_118287	I2_245047	C2_197508	I2_74306	H3_72522	G2_28223
3.6.3.-	0.001577	0.001144	0.001488	0.001373	0.001197	gltL, aatP, ssuB, tcyN, ABC.GLN1.A, K16907, macB, irtB, yxeO	lipoprotein-releasing system ATP-binding protein, lipopolysaccharide export system ATP-binding protein, ATP-binding cassette, subfamily B, bacterial MsbA, MoxR-like ATPase, putative lysine transport system ATP-binding protein, energy-coupling factor transport system ATP-binding protein, zinc transport system ATP-binding protein, energy-coupling factor transport system ATP-binding protein, cystine…	-. ko02010; Environmental Information Processing; Membrane transport; ABC transporters | ko02020; Environmental Information Processing; Signal transduction; Two-component system; ko00920; Metabolism; Energy metabolism; Sulfur metabolism.	1330	I2_146850	D2_77723	F1_48979	H3_51676	C1_6459	H1_28719	H1_207956	C3_129604	D3_42611	F2_129882	F1_147241	E1_21750	I2_216061	F1_139706	D3_137976	D1_4308	I2_85601	D2_224199	C3_61964	I3_75134	H3_108044	C3_40750	H2_124853	C1_101823	H1_236561	H1_125224	E1_34581	H3_50339	D2_25044	I1_84946	F2_208987	H1_137855	G1_66407	D3_242016	E2_45833	H1_215100	C2_116263	C1_16657	H2_56479	C1_81681
2.1.1.72	0.001353	0.00156	0.00153	0.00136	0.001542	hsdM, E2.1.1.72, mod, dam, K07318, yhdJ, K07317, ccrM	type I restriction enzyme M protein, site-specific DNA-methyltransferase (adenine-specific), adenine-specific DNA-methyltransferase, DNA adenine methylase, adenine-specific DNA-methyltransferase, adenine-specific DNA-methyltransferase, adenine-specific DNA-methyltransferase, modification methylase	-. ko03430; Genetic Information Processing; Replication and repair; Mismatch repair. ko04112; Cellular Processes; Cell growth and death; Cell cycle - Caulobacter	1852	C3_161742	D1_66634	F1_15766	D1_48053	F3_45356	G3_132455	F1_154169	D3_49547	E2_108957	F1_146882	G3_51435	I3_169769	E2_72652	G3_133352	H3_94878	I2_60065	H1_167260	D3_58416	C1_108847	H2_103455	G1_113330	G1_101898	D3_163054	I2_7480	F3_58926	D2_293177	H1_8786	C1_121836	D2_61340	D3_251032	I2_70029	C1_73096	F2_119163	G1_211979	D2_39016	H2_42611	E2_38892	F2_222891	E3_103810	F1_94624
6.1.1.20	0.00069	0.000488	0.000658	0.000555	0.000571	FARSB, pheT. FARSA, pheS	phenylalanyl-tRNA synthetase beta chain, phenylalanyl-tRNA synthetase alpha chain	ko00970; Genetic Information Processing; Translation; Aminoacyl-tRNA biosynthesis	701	C1_22065	G3_167042	F2_83316	H1_115114	G1_205456	D3_146648	D3_120262	I2_61622	D2_147094	C1_69986	F1_198640	F3_143017	F2_51673	E2_145069	I2_212591	G1_102101	I2_150482	I2_120809	F2_150703	D2_287614	G1_244779	G1_59386	D2_114615	F2_176480	D3_192859	C2_146468	C2_103117	C1_116356	F2_130006	E3_167294	D2_220646	D2_273992	H1_139362	I2_10122	F2_107147	I1_46093	C1_1416	D3_66543	G1_126686	C1_122425
2.7.8.-	0.000783	0.000582	0.00066	0.000656	0.000634	licD. LYS5, acpT. clsA_B. eptC	lipopolysaccharide cholinephosphotransferase, 4'-phosphopantetheinyl transferase, cardiolipin synthase A/B, heptose-I-phosphate ethanolaminephosphotransferase	-. ko00770; Metabolism; Metabolism of cofactors and vitamins; Pantothenate and CoA biosynthesis. ko00564; Metabolism; Lipid metabolism; Glycerophospholipid metabolism. ko00540; Metabolism; Glycan biosynthesis and metabolism; Lipopolysaccharide biosynthesis	716	E3_20858	I2_126440	I2_121641	G1_210960	G1_212759	C1_38966	E2_152899	F1_3631	D3_61637	I2_63850	H2_157749	G1_150387	C1_52932	F2_145065	D1_104266	H3_234477	F2_97801	D2_52160	F1_140073	H1_217702	C1_60635	D1_151185	C1_108416	F1_9810	H2_124738	D2_105907	G1_87571	C1_14540	H1_102772	I2_66882	D2_272702	D2_242119	H3_49784	E1_72866	I1_210265	G1_133326	E3_120303	F2_143224	D3_274791	H1_258727
2.1.1.37	0.001014	0.001089	0.001037	0.001006	0.00099	DNMT1, dcm. DNMT3A	DNA (cytosine-5)-methyltransferase 1, DNA (cytosine-5)-methyltransferase 3A	ko00270; Metabolism; Amino acid metabolism; Cysteine and methionine metabolism | ko05206; Human Diseases; Cancers: Overview; MicroRNAs in cancer.	1053	C1_3810	C1_80059	D2_280850	D2_28404	G1_241585	G1_103795	F1_106376	C2_113850	D3_242152	C3_82403	G2_85652	H1_188626	F3_136990	E2_137533	C3_114965	D3_162168	E3_57943	F1_152156	I2_110825	D1_16701	D3_249343	I2_126387	C3_179637	I2_11472	E1_7947	I2_202799	C2_178456	E1_128343	C2_190567	D2_177048	D1_51601	H1_263022	F1_116327	I3_76148	D1_171162	I1_157991	G1_34175	D3_79799	I1_158746	C1_148270
3.4.16.4	0.000825	0.000885	0.000816	0.000768	0.000878	ftsI. mrdA. dacC, dacA, dacD. pbp4b. E3.4.16.4	cell division protein FtsI (penicillin-binding protein 3). penicillin-binding protein 2. serine-type D-Ala-D-Ala carboxypeptidase (penicillin-binding protein 5/6). serine-type D-Ala-D-Ala carboxypeptidase. D-alanyl-D-alanine carboxypeptidase	ko00550; Metabolism; Glycan biosynthesis and metabolism; Peptidoglycan biosynthesis | ko01501; Human Diseases; Drug resistance: Antimicrobial; beta-Lactam resistance. -	1294	H1_226817	G3_184905	D2_208685	C2_95407	G1_200133	H2_71990	F1_34448	C3_88694	I2_49396	I2_216795	I2_59397	G1_219389	I2_114985	H1_258687	D2_74468	G1_191550	G1_26726	F1_228537	I2_208951	D3_286323	H1_43012	E2_53202	G1_85534	E1_82548	H1_62049	I2_139005	F1_8337	I1_135148	C1_26547	D3_84593	D2_8912	I1_26914	H1_156435	D3_204288	D3_232037	H3_36249	I1_143636	D2_258141	D2_275622	E1_36072
3.2.1.21	0.001193	0.001065	0.001315	0.001308	0.001198	bglX, bglB	beta-glucosidase	ko00500; Metabolism; Carbohydrate metabolism; Starch and sucrose metabolism | ko00460; Metabolism; Metabolism of other amino acids; Cyanoamino acid metabolism | ko00940; Metabolism; Biosynthesis of other secondary metabolites; Phenylpropanoid biosynthesis	1204	D2_144874	I2_121383	D1_82144	D3_94212	G1_133394	D3_255225	G1_247578	F3_135785	D3_82381	C1_147751	F1_153976	I2_118937	C3_11906	H1_178493	C3_114642	G3_14655	E2_117282	I3_39872	G1_35188	I1_215478	D2_19665	D2_200060	D3_191869	E3_183990	G3_46276	F2_183909	H1_99344	F1_92079	G1_204472	D3_225141	D3_153937	D2_56669	I2_156279	G1_218996	H3_247929	E2_129506	C2_151986	C2_178925	D2_279533	C1_14930
3.1.-.-	0.002555	0.00258	0.002495	0.002297	0.002405	ruvX, recJ, rnr, vacB, dtd, DTD1, rnj, vsr, mazF, ndoA, chpA, rny, yafQ, yoeB, csn1, cas9, orn, REX2, REXO2, cbf, cbf1, higB, cas6, chpB, chpBK, mvpA, vapC, hicA, yxiD, yokI, fitB, csy4, cas6f	putative holliday junction resolvase, single-stranded-DNA-specific exonuclease, ribonuclease R, D-tyrosyl-tRNA(Tyr) deacylase, ribonuclease J, DNA mismatch endonuclease, patch repair protein, mRNA interferase MazF, ribonucrease Y, mRNA interferase YafQ, toxin YoeB, CRISPR-associated endonuclease Csn1, oligoribonuclease, 3'-5' exoribonuclease, mRNA interferase HigB, CRISPR-associated endoribonucle…	-. ko03410; Genetic Information Processing; Replication and repair; Base excision repair | ko03430; Genetic Information Processing; Replication and repair; Mismatch repair | ko03440; Genetic Information Processing; Replication and repair; Homologous recombination. ko03008; Genetic Information Processing; Translation; Ribosome biogenesis in eukaryotes	2675	D1_148101	C3_163695	H2_105625	C1_9009	D2_218427	H1_212443	D3_179352	E2_130863	C1_13128	G1_56829	F3_157551	F1_226437	D2_104980	I3_46109	C2_122365	D1_138492	H1_267812	G1_125361	H1_242883	D3_72328	D1_129721	H3_47254	F1_224017	E3_125319	D2_219741	F1_155878	H3_195460	G3_157649	G1_231384	H1_248406	G1_16438	C1_87865	G3_44209	C1_104535	D3_58768	G2_30781	I1_131952	I1_155053	E3_120154	E3_52435
3.4.-.-	0.000819	0.000998	0.000792	0.000809	0.000958	K08303, cwlO, pepDA, pepDB, lytH, hflC, hflK, cwlK, ripA, lytF, cwlE	putative protease, peptidoglycan DL-endopeptidase CwlO, dipeptidase, peptidoglycan LD-endopeptidase LytH, membrane protease subunit HflC, membrane protease subunit HflK, peptidoglycan LD-endopeptidase CwlK, peptidoglycan DL-endopeptidase RipA, peptidoglycan DL-endopeptidase LytF	ko05120; Human Diseases; Infectious diseases: Bacterial; Epithelial cell signaling in Helicobacter pylori infection. -	1244	G2_35913	F2_147523	I1_7959	D1_168688	H1_235715	D1_195009	G3_79638	C3_153259	D2_68113	H1_103298	G1_196751	D2_200356	D3_125835	D3_7008	D1_148048	C1_114865	D2_110119	F3_15846	H3_159836	G3_136263	G1_251781	C1_4519	I2_225776	D2_87625	E2_59464	G1_107308	D1_24487	D2_258402	C2_27231	G2_106844	D3_97276	I2_198319	I2_116060	F2_41774	G1_42211	H1_115083	E2_106302	H3_152949	F2_205683	D2_136363
2.7.6.5	0.000656	0.000586	0.000655	0.000571	0.000598	relA, E2.7.6.5X	GTP pyrophosphokinase, putative GTP pyrophosphokinase	ko00230; Metabolism; Nucleotide metabolism; Purine metabolism	687	D1_166792	D2_289197	I1_192149	D1_191071	G3_75570	D2_48755	I3_144823	G2_21226	C1_135266	H1_237071	D3_67385	I1_7960	C1_20866	D2_236409	D2_51437	F3_67806	H2_93947	G3_29294	D1_219982	G3_81150	G3_39876	C2_146505	D2_109447	C1_71213	D2_5038	D3_55498	H1_130223	C2_77419	F2_116662	C2_140224	C3_149065	D3_240721	C2_93755	H3_99832	E3_138266	G1_42675	C1_74777	D2_214101	D2_81484	H2_112772
5.2.1.8	0.001908	0.00073	0.001729	0.001334	0.00112	PPIB, slyD, fklB, surA, ppiD, E5.2.1.8, fkpA, prsA, ppiC, PPIA,	peptidyl-prolyl cis-trans isomerase B (cyclophilin B), FKBP-type peptidyl-prolyl cis-trans isomerase SlyD, FKBP-type peptidyl-prolyl cis-trans isomerase FklB, peptidyl-prolyl cis-trans isomerase SurA, peptidyl-prolyl cis-trans isomerase D, peptidylprolyl isomerase, FKBP-type peptidyl-prolyl cis-trans isomerase FkpA, foldase protein PrsA, peptidyl-prolyl cis-trans isomerase C, peptidyl-prolyl cis-…	-. ko04217; Cellular Processes; Cell growth and death; Necroptosis | ko01503; Human Diseases; Drug resistance: Antimicrobial; Cationic antimicrobial peptide (CAMP) resistance	667	D3_284545	D2_285638	C3_114976	C1_29260	C1_23	C1_107174	F2_199981	G1_46784	F2_177515	I3_98772	C1_115731	E1_84714	E3_147179	D2_205557	D3_262921	C1_118097	D1_145065	C3_89604	C1_157566	D3_208536	F1_68863	C1_85929	C1_87498	C1_128615	F1_118417	C1_70565	H1_225073	C3_156107	D3_184609	C1_49244	C3_102588	C3_68557	C1_124942	D1_225533	D2_104899	C1_114742	C1_118098	C1_32658	I2_165365	D2_171489
2.7.13.3	0.000917	0.002147	0.000959	0.00137	0.001679	phoR, agrC, blpH, fsrC, ihk, ttrS, vanSC, vanSE, vanSG, vicK, atoS, nisK, spaK, comD, cheA, nreB, K11527, kdpD, K02484, yesM, vanSB, vanS, vanSD, lytS, degS, cssS, envZ, cckA, pdtaS, ycbA, glnK, ciaH, K20974, K02478, nblS, zraS, hydH, narX, rstB, glnL, ntrB, mtrB, senX3, yufL, malK, dctB	two-component system, OmpR family, sensor histidine kinase KdpD. two-component system, OmpR family, sensor kinase. two-component system, sensor histidine kinase YesM. two-component system, OmpR family, sensor histidine kinase VanS. two-component system, LytTR family, sensor histidine kinase LytS. two-component system, NarL family, sensor histidine kinase DegS. two-component system, OmpR family, s…	ko02020; Environmental Information Processing; Signal transduction; Two-component system | ko02024; Cellular Processes; Cellular community - prokaryotes; Quorum sensing | ko01502; Human Diseases; Drug resistance: Antimicrobial; Vancomycin resistance | ko02030; Cellular Processes; Cell motility; Bacterial chemotaxis | ko02026; Cellular Processes; Cellular community - prokaryotes; Biofilm formation…	1954	C3_43946	E2_551	H1_188356	G1_199377	D3_241691	F1_51675	H1_163424	H1_236418	I2_114094	F1_221087	D2_105170	G1_57418	H3_115943	G1_199209	E2_150821	C3_140034	I2_85688	H3_188827	C2_2447	I2_79580	D3_57879	H1_137091	G3_134321	G2_96537	H3_235669	H1_219697	D1_60028	D2_12026	C2_59646	G1_130283	H3_162468	D1_138162	H3_166359	H3_132158	C2_119224	C3_116676	D1_118872	D2_96164	C1_40203	H1_259374
3.1.26.4	0.000778	0.000445	0.000664	0.000567	0.00059	rnhA, RNASEH1. rnhB. rnhC	ribonuclease HI. ribonuclease HII. ribonuclease HIII	ko03030; Genetic Information Processing; Replication and repair; DNA replication	513	G1_242514	F1_89760	I2_138007	F3_159995	F2_94232	I2_60040	C2_139385	D2_184660	D2_53733	D1_153406	C2_183896	H1_164922	F1_207895	G1_6411	E2_94470	I1_11690	G1_221137	D2_185793	I1_158178	D2_232060	F2_87063	C3_56426	C1_66944	C3_172832	G2_33170	E3_36941	I1_125722	D1_102795	H3_87739	G3_123150	I1_130525	C1_50370	C2_141759	D2_83502	H1_89779	D2_111790	C3_174686	H1_260971	E2_40982	E2_81534
3.5.1.28	0.000847	0.000857	0.000809	0.000787	0.000832	atl. E3.5.1.28B, amiA, amiB, amiC. E3.5.1.28A, cwlA, xlyA, xlyB. E3.5.1.28C, cwlJ, sleB. ampD.	bifunctional autolysin [EC:3.5.1.28 3.2.1.96]. N-acetylmuramoyl-L-alanine amidase. N-acetyl-anhydromuramoyl-L-alanine amidase	ko01503; Human Diseases; Drug resistance: Antimicrobial; Cationic antimicrobial peptide (CAMP) resistance. -	884	F2_191045	I2_5789	D1_190856	C3_86407	H2_47466	I2_209032	C3_127161	I3_34364	I1_181849	H1_89734	D1_171103	D2_231096	I2_219324	C1_86217	E2_46498	D3_174113	G1_173278	G3_28956	G1_78578	H3_229855	D2_133560	H1_208347	F2_187441	G2_94843	G3_164472	H1_211908	C1_134738	C1_151404	G1_122706	F1_221593	H1_58584	I1_155779	D2_282261	F3_42298	I2_239666	G2_35502	C1_98037	C2_45170	F2_85284	F2_151150
6.3.5.5	0.000812	0.000729	0.000786	0.000742	0.000747	carA, CPA1. carB, CPA2	carbamoyl-phosphate synthase small subunit, carbamoyl-phosphate synthase large subunit	ko00240; Metabolism; Nucleotide metabolism; Pyrimidine metabolism | ko00250; Metabolism; Amino acid metabolism; Alanine, aspartate and glutamate metabolism	927	H3_245645	F1_174862	H1_80709	F2_178274	E2_137137	E2_68602	D1_195549	C3_103297	D2_204963	D3_81532	I2_72435	D2_238571	I2_64379	I2_217774	F3_73114	D2_57151	D1_20224	C1_100620	G1_128124	G1_87851	H1_242996	H3_181637	I3_121330	I2_99521	D1_232908	I2_88784	H3_111710	C1_72343	C1_104631	C3_28033	C1_1716	H3_68752	G3_51309	G1_238663	C1_72342	C1_38389	F2_186771	F1_39939	H1_190086	C3_121419
3.2.1.51	0.000829	0.00033	0.001043	0.000574	0.000455	FUCA. AXY8, FUC95A, afcA	alpha-L-fucosidase, alpha-L-fucosidase 2	ko00511; Metabolism; Glycan biosynthesis and metabolism; Other glycan degradation	423	G3_23760	C1_109216	C1_122307	E2_153203	C2_136401	F1_58176	D3_114140	E2_87948	C1_14381	C2_146484	D3_191026	C1_136878	G1_248479	D1_143676	C1_94306	I3_113040	D1_9265	C1_75492	G1_212731	C1_15888	C1_22835	C1_21614	C3_134132	F2_9525	C1_6907	F1_139705	D1_166240	F1_194194	E3_188397	I3_133342	C3_130916	C1_53951	C1_10985	C1_26087	C1_5471	H2_140872	C2_178979	E3_53146	D1_167706	I1_54812
2.2.1.6	0.000516	0.000761	0.00053	0.000617	0.000665	E2.2.1.6S, ilvH, ilvN. E2.2.1.6L, ilvB, ilvG, ilvI	acetolactate synthase I/III small subunit, acetolactate synthase I/II/III large subunit	ko00650; Metabolism; Carbohydrate metabolism; Butanoate metabolism | ko00660; Metabolism; Carbohydrate metabolism; C5-Branched dibasic acid metabolism | ko00290; Metabolism; Amino acid metabolism; Valine, leucine and isoleucine biosynthesis | ko00770; Metabolism; Metabolism of cofactors and vitamins; Pantothenate and CoA biosynthesis	769	E2_77426	D1_171482	G3_148195	H1_141450	H1_266743	C2_114640	G1_40435	H2_37074	H3_239898	H1_181879	I2_167140	D1_89078	F1_158577	H1_110162	H1_246888	I1_85498	E3_141547	H2_23920	C2_161569	H3_109040	C1_107141	D3_261410	F1_195371	E2_118478	I1_163651	I1_186701	D1_53306	D1_128199	E1_72873	D2_262555	H1_153985	D2_266917	C1_7142	D2_198135	H1_87311	C2_109730	D3_250727	D1_71817	H1_195338	E2_53542
3.1.21.3	0.001601	0.00138	0.001629	0.001508	0.001269	hsdR, hsdS	type I restriction enzyme, R subunit. type I restriction enzyme, S subunit	-	1743	F1_222892	D2_112579	I2_210853	E3_180424	E3_142723	I2_36147	D2_108130	G1_71033	D2_285523	H1_152685	D1_67825	C3_68635	D2_106065	C1_138698	G3_14130	C1_35968	I2_204714	H1_133530	I1_170907	H3_38336	H3_126360	D3_87507	D1_57160	H1_250833	D3_215643	D2_81355	C1_50771	G1_208415	H1_166381	E1_116541	D3_187877	H3_159966	D3_248687	F1_55342	F2_165224	E3_113418	E3_125146	E3_189028	D2_49478	C1_40978
3.4.24.-	0.001669	0.001164	0.001624	0.001425	0.001325	rseP. pqqL. ftsH, hflB. pepO. K07387. htpX. pepF, pepB. spoIVFB. PITRM1, PreP, CYM1. YME1	regulator of sigma E protease. zinc protease. cell division protease FtsH. putative endopeptidase. putative metalloprotease. heat shock protein HtpX. oligoendopeptidase F. stage IV sporulation protein FB. presequence protease. ATP-dependent metalloprotease	ko04112; Cellular Processes; Cell growth and death; Cell cycle - Caulobacter | ko02024; Cellular Processes; Cellular community - prokaryotes; Quorum sensing. -. ko04139; Cellular Processes; Transport and catabolism; Mitophagy - yeast	1509	C2_101557	D3_134657	G3_142106	D3_142177	C3_171744	D1_202252	D2_99243	H3_126957	D1_79262	I2_35150	H1_59242	H1_253501	I3_40440	G3_150724	I2_150381	C1_13102	E2_73510	F1_103692	C2_160505	D2_117541	D3_156113	D2_73867	I1_105378	H2_135376	C1_111379	D2_283421	C1_15943	H2_154555	C1_117746	H1_245536	D2_98808	D3_180702	G1_35318	D3_126672	F1_104346	G1_195408	C3_138018	H3_5453	H3_32886	C1_83189
1.6.5.3	0.002291	0.000604	0.002316	0.001619	0.001184	nuoN, nuoM, nuoL, nuoK, nuoJ, nuoI, nuoH, nuoCD, nuoB, nuoA, nuoG, nuoF, nuoE, ndhD, nuoD, nuoC	NADH-quinone oxidoreductase subunit N, NADH-quinone oxidoreductase subunit M, NADH-quinone oxidoreductase subunit L, NADH-quinone oxidoreductase subunit K, NADH-quinone oxidoreductase subunit J, NADH-quinone oxidoreductase subunit I, NADH-quinone oxidoreductase subunit H, NADH-quinone oxidoreductase subunit C/D, NADH-quinone oxidoreductase subunit B, NADH-quinone oxidoreductase subunit A, NADH-qu…	ko00190; Metabolism; Energy metabolism; Oxidative phosphorylation	567	H2_59132	E2_148459	C1_16582	C1_67599	C1_2486	C3_117997	C1_31437	C3_128201	C2_92732	C1_2497	C1_99172	E3_161269	F2_182469	G3_179236	D2_138139	C3_181188	C1_50512	D3_172992	C1_104449	H1_153027	H1_245129	D2_36210	H2_69160	H3_172394	D3_42614	D3_72303	C1_6037	D2_300007	C1_50503	H1_212262	C1_114070	G1_203654	D2_76114	C1_104448	C3_111489	C3_181187	G2_39971	C1_104444	C1_1379	C1_106987
2.7.7.7	0.002883	0.002464	0.002774	0.00253	0.00254	DPO3B, dnaN. DPO3E, dnaQ. DPO1, polA. DPO3D2, holB. DPO3A1, dnaE. DPO3D1, holA. DPO4, dinB. DPO3G, dnaX. DPO3A2, polC. dpo. DPO3C, holC	DNA polymerase III subunit beta. DNA polymerase III subunit epsilon. DNA polymerase I. DNA polymerase III subunit delta'. DNA polymerase III subunit alpha. DNA polymerase III subunit delta. DNA polymerase IV. DNA polymerase III subunit gamma/tau. DNA polymerase III subunit alpha, Gram-positive type. DNA polymerase bacteriophage-type. DNA polymerase III subunit chi.	ko00230; Metabolism; Nucleotide metabolism; Purine metabolism | ko00240; Metabolism; Nucleotide metabolism; Pyrimidine metabolism | ko03030; Genetic Information Processing; Replication and repair; DNA replication | ko03410; Genetic Information Processing; Replication and repair; Base excision repair | ko03420; Genetic Information Processing; Replication and repair; Nucleotide excision repair | ko…	3294	C2_131073	H2_110005	D2_185269	G3_172081	C1_30901	C3_110024	C1_84018	G1_90785	F1_151560	H1_80415	G1_121520	C1_91622	I2_184389	I3_26159	C1_133093	D3_100820	D2_258153	F1_203847	F1_63754	D1_62571	I1_213918	C2_62436	I2_59837	D2_162999	F2_136741	F2_168943	D2_140171	G3_80393	D3_187311	D2_265566	D2_198118	D2_8690	I2_82301	H3_135851	E3_41851	H1_48040	H1_126533	H1_249305	F2_149007	H1_83153
1.97.1.4	0.000723	0.000736	0.000753	0.000724	0.000702	nrdG. pflA, pflC, pflE. pflX	anaerobic ribonucleoside-triphosphate reductase activating protein. pyruvate formate lyase activating enzyme. putative pyruvate formate lyase activating enzyme	-	823	C3_111523	G3_136244	D1_164486	H2_10047	D3_121881	H3_205237	C3_129726	D2_75592	C1_79533	G3_129584	H1_263014	I2_213647	D3_69519	D1_166963	D1_65563	F2_125539	H1_110489	C1_13830	D2_99676	D2_162604	F1_161909	G1_77815	D2_228300	G3_168112	F1_48159	D2_151353	D2_53640	E2_56667	I2_196274	D1_98631	D2_130912	D2_140442	I2_141749	F1_195847	D1_57048	D1_178059	G1_136068	C1_35003	G2_101413	H3_201826
2.7.11.1	0.000714	0.000468	0.000862	0.000551	0.000501	hipA. prkC, stkP. spoIIAB. rsbW. K08884. E2.7.11.1. TTN. ppkA	serine/threonine-protein kinase HipA. eukaryotic-like serine/threonine-protein kinase. stage II sporulation protein AB (anti-sigma F factor). serine/threonine-protein kinase RsbW. serine/threonine protein kinase, bacterial. non-specific serine/threonine protein kinase. titin. serine/threonine-protein kinase PpkA	-. ko05410; Human Diseases; Cardiovascular diseases; Hypertrophic cardiomyopathy (HCM) | ko05414; Human Diseases; Cardiovascular diseases; Dilated cardiomyopathy (DCM). ko03070; Environmental Information Processing; Membrane transport; Bacterial secretion system | ko02025; Cellular Processes; Cellular community - prokaryotes; Biofilm formation - Pseudomonas aeruginosa	574	D1_232904	C1_1170	H1_94832	H3_124048	H1_124610	D1_144848	D3_111493	D2_194451	D2_172328	C1_118235	I2_172540	C1_24787	G3_171119	G1_109158	F3_113617	C2_13291	E2_144836	D2_57607	I2_243226	I2_78450	F2_66098	F2_122399	C2_96877	D2_162882	G3_48452	D2_145449	D1_18744	I2_88203	I2_172280	E3_186328	I3_51017	C3_172941	E1_70061	F2_194241	G1_209623	G1_54446	C2_55400	H1_40373	D1_80484	F2_152061
3.1.1.-	0.000662	0.000411	0.000565	0.000582	0.000473	aes. prdX, proX. ybaK, ebsC. drp35. pnbA. ulaG. ereA_B. xylC. estA	acetyl esterase, Ala-tRNA(Pro) deacylase, Cys-tRNA(Pro)/Cys-tRNA(Cys) deacylase, lactonase, para-nitrobenzyl esterase, L-ascorbate 6-phosphate lactonase, erythromycin esterase, xylonolactonase, putative tributyrin esterase,	ko00053; Metabolism; Carbohydrate metabolism; Ascorbate and aldarate metabolism. -. ko00040; Metabolism; Carbohydrate metabolism; Pentose and glucuronate interconversions	445	C1_25623	C3_32194	H1_245744	D3_212764	H1_236142	I2_40710	C1_157767	I2_92303	D3_106149	G3_137629	C1_55966	G1_78516	G1_226349	I2_221779	D3_223386	I2_65509	I2_198113	H3_247397	I2_164866	D2_208845	C3_123984	F1_43719	C1_75593	E2_129643	G1_48090	D1_147561	D2_256409	G1_107014	H1_204351	I1_78727	C1_20373	H1_99355	C2_96546	F1_112475	C1_8404	C2_166970	G1_64024	G1_71993	C1_13063	C1_23832
[truncated: 3,254 more columns]
