# Supplementary material for: Cepharanthine Hydrochloride Improves Cisplatin Chemotherapy and Enhances Immunity by Regulating Intestinal Microbes in Mice
Source: Front Cell Infect Microbiol. 2019 Jun 26;9:225. doi: 10.3389/fcimb.2019.00225 (PMC6606789; doi:10.3389/fcimb.2019.00225)
Supplement: Table S4 — KEGG level 3 abundance information (top 35). [file Table_4.XLSX]

## Sheet: Sheet1
KO_Pathway_Level3	N	M	CDDP	CEH	Comb	Pathway_Name	Gene_Num	Gene_IDs
ko02040	0.001126	0.003801	0.001307	0.001836	0.002959	Cellular Processes; Cell motility; Flagellar assembly	4727	H1_260457	F2_49072	E2_27957	I2_11359	E2_115488	G1_51508	G1_245267	H2_57587	H2_107731	G1_205287	C2_160176	D2_109806	I2_225257	C1_19179	H3_108019	D1_100444	C2_45360	D3_215871	G3_143973	D3_2522	F2_139731	I3_33685	D1_122568	D2_134566	H1_127921	H1_123243	I1_10737	F1_148562	D2_122548	C1_113238	D3_104390	H1_50786	F1_121377	D1_25980	D3_196970	G1_71394	H3_245098	H3_164616	D3_93285	H3_208937	I2_30774	D3_195998
ko03430	0.005045	0.00438	0.004944	0.004507	0.004537	Genetic Information Processing; Replication and repair; Mismatch repair	6774	D3_86580	C1_9701	H1_155583	I2_204769	G2_111589	E2_46377	F3_63853	I2_50931	H2_144355	G1_45906	D1_189491	G1_187019	H1_116999	F3_97388	F1_207883	G1_224393	C2_79974	D2_119550	D3_24884	E1_81968	C1_107572	D3_38954	G1_100343	E3_181413	C1_7610	I2_35158	D1_1854	H2_138666	F1_64995	C1_13599	G1_190997	E2_57335	C1_81479	I3_84343	D3_72999	C2_9874	E1_58159	D2_277702	E2_102516	D3_125163	G1_112860	F1_53596
ko00190	0.005615	0.00297	0.005625	0.004513	0.003756	Metabolism; Energy metabolism; Oxidative phosphorylation	3690	D1_165329	C1_16596	D3_82887	C1_106988	I2_48704	I2_214716	I1_220902	D3_165738	E2_78040	H1_199442	C3_131740	C1_50507	D2_146631	G1_197057	C1_34758	F2_148115	C1_101454	D1_15063	F1_224048	I2_48705	F1_162020	G3_69965	I3_26829	C1_120927	C1_59016	C1_729	C1_16585	C1_130186	I3_141093	I3_135200	C1_8030	C1_131473	H1_206347	D3_40874	D3_4510	H3_85811	H1_251525	D1_176941	H1_240602	D2_236346	F1_204549	H3_105952
ko00720	0.00566	0.003673	0.005466	0.004671	0.004266	Metabolism; Energy metabolism; Carbon fixation pathways in prokaryotes	5079	I2_240128	F1_110830	C1_139016	D3_166889	E1_37332	G3_132156	H1_182594	I2_35772	C1_125334	D3_170414	H1_136206	D3_116890	H1_87338	H3_41001	C1_11994	D3_268092	C1_5809	G2_35501	C1_657	C1_36566	G1_151648	F2_48955	I3_20795	D2_244320	H1_250580	D2_86082	D1_3260	H1_131118	D2_178568	I3_65444	C1_79561	C1_69701	D3_243353	I2_46589	C2_52293	C1_1272	C1_91224	D2_56367	E2_14876	I2_213817	E2_129582	D2_51307
ko02010	0.007786	0.012597	0.007325	0.009065	0.010714	Environmental Information Processing; Membrane transport; ABC transporters	14413	I1_180827	G1_82197	D1_9672	E2_107522	C2_78235	I2_243614	G1_196432	I2_24066	G3_79420	G3_135819	D3_201353	H3_204257	D3_283843	C2_73405	H3_239788	E3_20215	D3_269610	D2_254958	D1_49753	C1_74829	I2_57056	H1_56443	I2_114114	D2_56909	D3_59267	D2_290926	G1_41324	C1_27845	G1_158021	D2_176189	F1_231883	H1_241409	D3_212529	D2_144664	I1_166437	F1_157403	I1_32236	C1_4169	I2_205068	C2_85367	H1_239155	I2_46058
ko03440	0.006271	0.004913	0.006148	0.005478	0.005385	Genetic Information Processing; Replication and repair; Homologous recombination	6984	F2_167706	F1_143388	H2_137213	D1_172919	D1_41506	I1_131156	E3_98058	E3_84418	E3_62020	I2_42896	C1_38233	E3_190310	D3_259752	D2_53841	I3_54143	C2_74237	C2_33084	I2_127247	I2_87541	D3_40339	D2_24018	I2_238432	H1_65567	I2_45190	H3_104713	D1_65379	D3_267717	F1_184050	C1_117132	C2_16887	I1_116791	D3_162223	D1_47863	E1_21660	H3_170806	I1_78596	G1_144324	F1_89505	C1_90675	H1_237888	I1_47873	C1_116441
ko00620	0.005148	0.004023	0.00496	0.00461	0.004379	Metabolism; Carbohydrate metabolism; Pyruvate metabolism	5903	D3_252	C1_73809	E1_46985	E1_22228	H3_55019	H3_57449	H3_160670	C1_26091	C2_24790	E3_31514	H1_244244	I2_24346	I1_204081	C1_17856	H1_46243	D1_133471	E2_44603	D3_196917	G1_40069	H2_159107	F2_212522	I2_96471	D2_221097	G1_100818	H3_158196	G1_166664	I2_216285	F3_34296	D1_117334	D2_116424	C1_132586	C1_137069	G3_176510	E1_57558	G1_107772	H3_104089	F3_143671	I1_74222	C2_68368	C3_14544	E3_59164	F1_69825
ko03030	0.004403	0.003447	0.00418	0.003806	0.003729	Genetic Information Processing; Replication and repair; DNA replication	5069	I1_108837	H1_235976	G3_138501	I2_104732	F2_61862	D2_297156	I2_78680	H2_113280	F1_213794	D3_79392	H1_59597	C1_12118	C1_57250	I2_115232	G3_187930	H1_93844	H3_169040	D2_238205	C1_19564	C1_117072	I3_121254	D3_182971	F2_211219	C1_78093	C3_113633	G3_147399	C1_5286	I2_237105	I2_90639	D2_50259	D2_215205	D1_85044	D3_233318	C1_54887	I2_150546	I2_161655	H1_172864	C3_127337	C1_85250	C2_21882	I2_144320	I2_201383
ko00240	0.011183	0.008093	0.010724	0.009299	0.009082	Metabolism; Nucleotide metabolism; Pyrimidine metabolism	11496	H1_205228	H1_194603	I2_211158	G2_57471	D2_4676	G2_33394	C3_114001	I1_167587	I1_62451	D1_190904	C1_23985	D3_92625	C1_71182	F1_173663	C1_10498	D2_89114	F1_63927	D2_289214	C2_146053	D3_155416	H1_142952	C3_121107	C1_54630	D1_26916	H1_121379	I2_223357	D2_101272	D3_87420	I1_160421	H1_182979	C2_106654	D2_178098	E1_67857	C1_70593	D3_267199	C3_51267	G1_181471	H1_204252	D2_198570	F1_45920	D2_289408	D1_144524
ko00710	0.003343	0.002482	0.00316	0.002733	0.002712	Metabolism; Energy metabolism; Carbon fixation in photosynthetic organisms	3231	I1_89903	E3_146747	D1_94301	C1_102074	H1_98322	F1_23256	I2_85767	C1_102524	G2_134080	C1_26955	D2_122698	C1_20637	G3_184038	I1_124727	F2_184365	E1_40697	I2_110750	C2_3642	H1_232726	I1_66637	D1_68537	D1_155184	C2_122546	I1_179938	C1_118659	I1_169844	F1_190073	I1_192111	H3_114108	D2_223080	C1_93685	D2_269343	G3_38681	F1_177790	D3_60006	D3_241808	C2_40233	C2_175853	D1_225733	H3_124387	I2_223332	F2_182890
ko00030	0.00368	0.003623	0.003396	0.00347	0.003527	Metabolism; Carbohydrate metabolism; Pentose phosphate pathway	4901	I1_137598	G1_148085	I1_129774	H2_147157	C1_102524	G3_184038	C1_114699	D2_241334	D1_178390	F1_152587	H3_20610	D2_157310	D1_68537	E2_130100	I1_179938	E1_40697	H3_254891	D2_222458	D2_223080	C2_40233	F1_177790	C2_175853	G1_141819	D3_68853	E2_49678	C3_34204	C1_118659	G3_181939	C1_52199	F3_40796	C1_121853	C1_119318	D3_13933	E2_46931	E1_107213	I1_131875	C3_113085	H1_36082	I2_223332	D2_171080	C1_5846	C1_134502
ko00010	0.00653	0.004812	0.006231	0.005596	0.00533	Metabolism; Carbohydrate metabolism; Glycolysis / Gluconeogenesis	6528	G1_81108	D1_47716	F1_9290	C1_56701	G1_20472	G3_47818	C3_39911	C2_124945	D2_152430	E3_147184	I2_98742	D3_44311	D1_173287	C1_50705	D2_243543	H1_256720	E3_134920	E2_129475	F1_191443	D2_195580	C1_125219	D3_184425	I1_179849	G1_213328	D3_160859	H3_97082	F1_149763	I2_240073	C1_37333	G3_154080	H3_173925	I3_42584	H3_60624	F1_63736	F2_107547	I2_159289	H1_98533	I2_69782	G1_230288	C2_64442	G1_203620	D2_11271
ko00970	0.006577	0.005519	0.00639	0.005807	0.00594	Genetic Information Processing; Translation; Aminoacyl-tRNA biosynthesis	8771	H1_252552	C2_90219	G1_237502	C2_110040	I2_2182	C1_25399	D2_286881	F1_36181	D3_168347	H3_177130	F1_13577	D2_96834	I1_79373	H1_19841	G1_179087	G1_10344	E3_157885	D2_231062	D1_209927	D2_256169	H3_250947	C1_34599	C1_49240	D2_262600	H1_6937	C1_103198	C3_163176	E2_99988	I2_190736	I2_232990	D1_102721	H1_258360	C1_130829	I2_1528	H1_35699	D2_83961	C1_106762	H3_207479	I3_60489	D3_219012	F3_88705	G1_212122
ko00020	0.004014	0.002327	0.003873	0.003152	0.002797	Metabolism; Carbohydrate metabolism; Citrate cycle (TCA cycle)	2983	D3_281842	D2_51693	I2_4367	D3_55494	F1_129024	E2_40042	C3_133593	C1_80643	E2_56949	D3_244563	C2_33896	F3_35628	E3_188502	F3_48967	C2_147895	I2_94343	G3_90940	D1_51743	H1_46082	D2_155164	D2_199290	I2_200871	E2_55776	I1_72133	G1_150777	H3_145465	H3_225159	D2_256641	D1_169325	C2_118482	C1_114485	C1_125942	D1_139575	I2_182078	G1_54357	F2_85346	C1_4252	D3_77658	C1_133080	D2_291181	G1_148613	H3_53972
ko00550	0.004184	0.003714	0.00396	0.003743	0.003915	Metabolism; Glycan biosynthesis and metabolism; Peptidoglycan biosynthesis	6068	E3_128558	G1_191205	E1_84937	G1_35735	I2_102400	I1_11813	D3_69204	H1_127998	C3_157873	I1_186958	I1_105396	C2_179570	G1_145788	D3_131010	E3_80512	D3_182945	C3_124587	G3_142424	I1_80810	E1_59144	E2_50600	I2_30378	C1_159582	D1_10758	E3_192982	G1_102231	D3_132062	D1_94107	H2_140631	H2_110990	E3_161637	H3_48555	I2_94928	D3_114865	D1_3637	G1_227895	E1_115570	D2_102667	I2_164779	D2_245900	C2_161059	C1_34305
ko00500	0.005255	0.005716	0.00517	0.005476	0.005464	Metabolism; Carbohydrate metabolism; Starch and sucrose metabolism	7856	D2_50470	G1_176861	E3_192983	E2_2003	H1_64212	I2_128573	G1_42817	D3_124565	D2_154676	D1_64035	C3_122869	G1_77189	I1_64897	D1_188913	G1_165393	E2_6688	C3_69686	D2_99911	D2_91996	D3_63655	C2_65642	I2_12497	D3_127540	I2_41179	D3_164468	G2_9246	E2_140706	C1_118065	E3_137971	D3_286117	C3_86569	G1_231109	C2_118243	E3_114866	C1_78818	D2_164584	C1_24550	E3_122285	D3_95860	D2_216162	F3_142143	H3_199757
ko00260	0.004929	0.003225	0.004851	0.004062	0.003687	Metabolism; Amino acid metabolism; Glycine, serine and threonine metabolism	4404	G1_31661	E3_59578	E2_100656	E3_137595	I2_53999	D2_59652	E3_201753	C1_40466	H1_192448	D2_204243	C3_116733	C1_87510	D1_189331	C1_140590	F1_203597	E2_98153	H1_100701	F3_76087	E3_198389	G1_113443	C1_26542	C1_133534	C2_69308	H3_201702	G1_141222	I2_137130	D2_175685	C1_19530	C1_125589	D2_227517	H3_109044	D2_119146	C3_105003	H1_79264	D2_195914	C2_103255	C1_89357	I2_198559	C3_104420	H3_219388	H1_268968	D3_219401
ko03060	0.003376	0.002491	0.003254	0.002849	0.002757	Genetic Information Processing; Folding, sorting and degradation; Protein export	3248	I2_210617	D3_213509	I2_105964	C1_92159	I2_157776	H3_231095	C1_153885	C1_1451	F2_105548	I2_233827	I2_62307	H3_247647	G2_93093	E1_68338	I1_146694	D3_251467	G3_138689	D1_90076	I1_30637	F3_45374	G3_176565	C2_60094	C1_112778	D1_88011	H1_3372	C1_27983	D2_159614	F1_198251	F2_595	H3_162206	D2_182832	G1_183801	D1_3135	C2_155356	D3_237350	C2_127293	H1_196598	I2_41719	D1_3914	C1_69302	D1_153837	C3_86239
ko02030	0.001	0.003429	0.00112	0.001661	0.002535	Cellular Processes; Cell motility; Bacterial chemotaxis	3994	F2_223436	H3_204779	F1_119998	H1_192578	E2_110845	H1_62457	D1_176591	H1_153145	E1_58848	D2_20925	D3_110383	I2_108510	C3_19441	D2_111443	E2_86222	D2_121091	F1_52957	G1_50624	I2_213082	G1_126253	H1_235451	G3_87418	E3_94211	H3_186910	D1_115671	D2_158878	I2_44190	H3_158898	D1_168516	D3_155621	C2_79858	H1_125163	H1_265936	F1_39034	H1_41416	F1_168318	G1_169888	F1_52904	E1_55724	D1_199225	I2_129746	D1_15113
ko00250	0.006017	0.004424	0.006037	0.005272	0.004922	Metabolism; Amino acid metabolism; Alanine, aspartate and glutamate metabolism	6084	C2_130424	D1_20224	F2_176951	D3_76475	D1_18207	G1_232047	C3_99870	C1_91886	H3_111710	C1_104631	C1_72343	H1_125698	D1_169601	H3_166794	C1_21448	C1_8624	C2_127796	E2_151124	H1_171069	C3_103297	E2_68602	C1_39391	G1_86764	G3_51999	I1_84749	E3_125697	C1_21398	C1_47061	D2_109770	G3_41138	C1_21111	F2_199164	C1_127801	D3_265600	I1_137311	D2_267217	G3_40940	G1_229287	F1_104997	F1_37730	I2_137412	F1_124079
ko03070	0.003465	0.003534	0.003517	0.003275	0.00359	Environmental Information Processing; Membrane transport; Bacterial secretion system	3425	C2_14819	C1_2092	G1_140346	D1_70432	E3_48830	C1_16291	I2_100000	C3_124279	C2_8209	G1_109507	E3_110448	I1_109088	I1_146376	H2_84470	F1_225007	D2_296058	H1_130279	G1_97860	D1_38397	I2_37479	C2_77228	C2_55892	D2_203438	H3_120254	I2_103453	G1_58288	I1_182254	G1_211083	D1_58230	E3_129634	H3_223205	G1_211147	C3_13006	D2_160720	I1_225401	C2_36642	C1_68171	G1_228063	I3_131041	E2_113653	C1_128498	D3_52228
ko00790	0.00312	0.001525	0.002947	0.002318	0.00199	Metabolism; Metabolism of cofactors and vitamins; Folate biosynthesis	1696	C1_135150	C1_20223	H2_20652	E1_102233	C2_99454	D1_120217	C1_107265	F1_202167	G2_28366	G1_135503	C1_96106	C1_14118	C2_6359	C3_59849	D1_107367	C1_73261	D1_31388	C1_16882	C1_127027	I1_87101	I2_233190	C1_76470	D3_261230	I2_201181	E2_150722	C1_113809	C2_162348	H3_91607	F1_72286	G2_14795	D2_145811	D2_3711	E3_125840	E1_47456	H3_234188	F2_158020	I2_187498	G1_106024	G2_116815	E1_10742	D2_116038	C1_106721
ko02020	0.005083	0.00969	0.005324	0.006579	0.008075	Environmental Information Processing; Signal transduction; Two-component system	10738	I3_147893	D1_229437	H1_222922	G1_238896	H1_186967	F1_183876	H1_50628	F2_151186	C3_49286	G1_139580	D1_208152	C1_119716	C3_135368	F2_213222	F3_33461	D2_99572	G1_203915	I3_159411	F2_202402	E1_115570	E3_182823	D1_5336	E3_111104	D1_169750	I2_114486	I1_24330	D3_127808	G1_214323	G1_210453	F2_215037	D2_94246	F1_170374	I2_82683	D1_68389	C1_94127	H1_203032	E3_192982	H3_171672	H1_193200	I1_193893	D2_91274	I2_40218
ko03010	0.011746	0.007984	0.010929	0.009011	0.009443	Genetic Information Processing; Translation; Ribosome	8320	H1_86845	D2_241493	G1_80140	F1_23849	F2_169519	I1_92710	D2_215304	C1_82950	D3_125684	D3_97621	C1_1547	F2_115841	E1_87338	D2_156203	C1_100372	F2_197356	D2_57443	H2_143792	G1_86290	D1_201616	G3_24463	G3_75645	H1_95159	H1_111165	D1_149082	C1_20782	E1_52864	D2_148678	C3_137405	D3_163226	D2_174405	C1_7229	G1_123698	D2_60834	E2_129405	G1_109691	I2_103014	D2_202633	F2_221855	G1_182140	G3_134760	I1_168029
ko00270	0.005617	0.004564	0.005565	0.005044	0.004815	Metabolism; Amino acid metabolism; Cysteine and methionine metabolism	5890	D3_90364	D1_231684	H1_178332	C2_163538	G1_1232	D2_120043	D3_287371	H1_270382	H3_125192	E1_60004	D2_230279	C2_162567	D3_260926	I3_143564	H1_137602	G1_79203	I1_131435	H3_28036	F3_32058	F2_54049	I2_135598	I1_67510	G1_77897	I2_190390	F2_84573	F2_169012	E2_35306	C3_71643	G1_245367	F1_44754	D2_14036	D1_9595	C1_115993	D3_80806	H1_136198	F2_162684	G1_233585	C2_73509	I1_73100	H1_58405	G2_23444	D2_239727
ko00520	0.007191	0.006926	0.00707	0.007079	0.006761	Metabolism; Carbohydrate metabolism; Amino sugar and nucleotide sugar metabolism	9424	F1_114361	D3_220016	D3_199233	I3_30437	D2_121802	D2_290757	D1_173475	E2_19798	C1_123345	H1_130480	I2_141029	F2_7908	D3_219411	C2_90068	C1_61713	G1_175003	D1_40666	E2_1980	I3_72904	I1_94111	H2_127907	I2_53707	C1_9458	G1_245390	H1_26611	G1_110938	D1_39956	D3_77315	F1_217923	D3_137870	D2_201339	H1_144167	I2_151699	D1_82758	G1_244905	H1_241154	F1_136792	I2_63204	C1_10608	I3_68686	F1_132500	H3_94211
ko00052	0.004223	0.004139	0.004019	0.004236	0.003975	Metabolism; Carbohydrate metabolism; Galactose metabolism	5858	E2_99623	D2_93220	D2_212291	D2_295137	I2_105301	G3_66466	G1_57673	H3_91158	D1_53089	F2_188965	I2_87117	F1_1491	E3_148798	H1_257066	H1_34706	F1_12965	E3_109592	H1_186344	E2_131330	C2_36986	F1_165241	H1_227581	F1_54948	D1_231840	C1_1264	D2_190455	F3_145671	C2_194715	C1_62166	I1_183109	E3_167189	H2_110801	D2_54214	H1_192325	C1_15738	C3_36806	G1_104869	D2_240385	H3_150390	C2_123439	D3_56111	H1_171103
ko00400	0.003415	0.002725	0.003589	0.003015	0.003031	Metabolism; Amino acid metabolism; Phenylalanine, tyrosine and tryptophan biosynthesis	3519	C2_151421	H3_193748	C1_114725	C1_57050	I2_224083	H1_265320	C3_67740	I2_103152	D2_37309	E3_185299	H3_175888	C1_134915	C1_128147	F2_168372	E3_200513	I2_226715	E2_92440	C1_146765	G1_175697	E3_32803	I1_199667	I2_153242	E2_22616	F2_212789	I3_153443	D3_82265	C1_133086	C1_90251	E3_138842	D2_9165	E3_108071	D2_209123	D3_170399	E2_45573	F1_203760	I3_160640	C1_1575	D2_104872	C1_698	C1_20988	C1_14026	H3_229316
ko00051	0.004359	0.003134	0.004155	0.003825	0.003594	Metabolism; Carbohydrate metabolism; Fructose and mannose metabolism	4045	C3_69634	G1_124863	H3_240808	I2_39980	H1_231828	F1_115086	C1_122261	G1_202017	G1_200964	C1_81132	D3_24272	I2_68045	I2_167574	D1_94298	C1_41208	H1_54787	C1_106356	C3_54450	H3_80337	C1_36819	D1_17520	C2_16049	D1_96943	D2_30418	F1_168452	F3_35081	H1_161373	G1_98843	D3_17732	C1_33979	I1_175468	G1_241286	D2_181930	C1_122103	C1_18016	F1_201302	I1_50103	C1_129189	H2_128890	C2_8276	G1_43236	C1_158328
ko00630	0.00418	0.002699	0.003961	0.003425	0.003115	Metabolism; Carbohydrate metabolism; Glyoxylate and dicarboxylate metabolism	3459	D3_189712	I2_89835	G1_145078	D2_79580	D2_90229	H3_211132	E1_56008	C1_52864	C1_80560	C2_6823	F3_125576	C1_21432	C2_22376	G1_97241	D2_71441	C1_115341	G1_183149	D1_176441	E1_80060	G3_178582	H1_236888	D3_194857	I2_133419	H1_173672	H1_33662	H1_174868	E2_97291	C3_95292	D1_105800	D3_91977	F2_205680	I2_168293	F2_103961	C3_136484	C1_125386	D1_141917	F2_157571	C2_33542	F1_174289	G3_52479	D1_140317	C1_5738
ko02024	0.006185	0.006976	0.006076	0.006247	0.006777	Cellular Processes; Cellular community - prokaryotes; Quorum sensing	9024	C3_44867	I2_224890	F3_151772	D3_76639	C1_105079	F1_192059	D3_50808	H3_85145	C2_173196	H1_238907	G1_15910	I2_117597	D3_205633	I2_196351	I1_151199	G1_160559	G2_106156	G1_15933	G1_132658	F2_207529	I2_112442	F2_179810	C1_89365	D3_38956	C1_53962	G1_183448	D2_68051	C1_124916	C1_27736	E2_18214	D1_6461	D3_221711	G1_231177	C1_119156	H1_241404	D3_238454	C1_82929	C1_63074	G3_182820	H1_147903	E3_191224	G1_219310
ko00300	0.003225	0.002482	0.003188	0.002887	0.002681	Metabolism; Amino acid metabolism; Lysine biosynthesis	3576	C1_51035	E1_10807	D2_42058	H3_28026	D1_162530	G3_151867	C2_82436	G1_96510	F2_141675	I1_63423	D1_183586	I2_137582	C1_155539	F2_196199	C1_107292	C2_149793	H3_255863	C2_7654	G3_136318	D3_110081	G1_99892	G3_151724	F2_203817	F2_151882	D3_242251	C3_78891	C1_51587	F2_153322	I1_196387	C2_93204	G2_115878	C1_84586	C3_8605	D3_148464	F1_38110	C1_59972	D1_31609	F2_202868	C3_178401	I1_99325	E3_175518	I2_160918
ko00670	0.003462	0.002269	0.003309	0.00281	0.00258	Metabolism; Metabolism of cofactors and vitamins; One carbon pool by folate	2994	C1_74292	I2_110057	C1_119960	G3_60222	D3_190321	C1_122708	C1_126714	D1_76158	H1_72266	C1_116630	G1_246517	I2_135928	G1_237420	F1_84541	H2_33975	D3_91475	D2_256814	C3_123596	I3_29931	G1_80703	D2_239554	I2_200133	E1_10830	H2_126434	E3_121193	E3_185993	E3_166443	H3_58438	E2_2023	D3_271623	D3_130332	C3_173741	F1_185032	C1_1634	C3_157864	G3_35708	G1_156405	H3_187980	D2_228518	I1_31628	F2_207720	C1_22005
ko00680	0.003901	0.003185	0.003705	0.003367	0.003394	Metabolism; Energy metabolism; Methane metabolism	4231	C3_46565	I1_182119	G1_202383	I3_72376	H1_169561	D3_116757	C2_93089	E2_37463	E3_72149	G1_194397	G1_221637	I1_73559	D2_99606	C1_19398	I2_168799	D1_16772	G1_48565	F1_39603	D3_157240	D1_49933	G1_201736	F2_149006	C1_17414	G2_116364	E3_67282	G3_142557	G1_72251	E2_153202	D2_48858	H1_24015	F1_110116	D3_62172	D1_75225	C2_22178	D1_150924	C3_86479	C3_154588	H3_104762	E3_201747	D3_161241	I2_208170	F2_76530
ko00230	0.012399	0.009894	0.01199	0.010624	0.010646	Metabolism; Nucleotide metabolism; Purine metabolism	14153	D2_294306	F2_137494	I2_108003	C1_50264	I2_77815	H1_7937	D1_94013	D1_155105	F1_208105	H3_160314	C1_114507	G1_94351	G1_84650	C2_71868	F2_95053	C3_57067	C1_43143	I2_128525	G1_96932	F1_161185	G1_165746	E2_70081	C1_28283	D2_58055	C2_66960	I1_177259	C1_4765	F1_90751	F1_147415	D3_47872	I1_6670	D3_176837	I2_160385	E3_193121	F1_144217	I3_143855	C2_34389	C1_125277	C1_129261	C1_134557	C1_89904	D3_219832
[truncated: 5,000 more columns]
