# Supplementary material for: Cepharanthine Hydrochloride Improves Cisplatin Chemotherapy and Enhances Immunity by Regulating Intestinal Microbes in Mice
Source: Front Cell Infect Microbiol. 2019 Jun 26;9:225. doi: 10.3389/fcimb.2019.00225 (PMC6606789; doi:10.3389/fcimb.2019.00225)
Supplement: Table S5 — CAZy level 2 abundance information (top 35). [file Table_5.XLSX]

## Sheet: Sheet1
CAZy_Family	N	M	CDDP	CEH	Comb	Description	Gene_Num	Gene_IDs
GH92	0.00075	0.000193	0.000644	0.000638	0.000249	mannosyl-oligosaccharide &alpha;-1,2-mannosidase (EC 3.2.1.113); mannosyl-oligosaccharide &alpha;-1,3-mannosidase (EC 3.2.1.-); mannosyl-oligosaccharide &alpha;-1,6-mannosidase (EC 3.2.1.-);&alpha;-mannosidase (EC 3.2.1.24); &alpha;-1,2-mannosidase (EC 3.2.1.-); &alpha;-1,3-mannosidase (EC 3.2.1.-); &alpha;-1,4-mannosidase (EC 3.2.1.-); mannosyl-1-phosphodiester &alpha;-1,P-mannosidase (EC 3.2.1.…	182	C3_96561	E3_80072	C1_136247	C1_30772	F1_72805	C1_1494	I3_51798	C1_111350	D1_118523	F1_83778	C1_144841	F1_135724	C1_46460	F1_131534	F1_127847	E2_124065	C1_158106	F2_104236	C1_116448	C3_148399	F1_224494	C1_15086	C1_10635	C1_112463	C1_22922	C1_62335	C1_16519	C1_87921	C1_128365	C1_19974	C3_60439	C2_181081	C1_6012	F1_124401	C1_113285	C3_88415	C1_25962	H3_135150	C2_91207	G3_142443	C1_137351	C1_41704
GH95	0.000407	0.000173	0.000463	0.000314	0.000248	&alpha;-1,2-L-fucosidase (EC 3.2.1.63); &alpha;-L-fucosidase (EC 3.2.1.51)	197	H2_65160	C2_93108	C1_22858	D1_185162	C3_112014	I2_115307	C1_16873	D1_138269	C1_82787	D3_239308	D3_180666	E2_84874	C2_119770	E3_195411	I1_129604	H1_98364	E1_21991	C1_123611	C1_4657	F1_28970	D2_78452	I1_129810	D3_129944	D3_122264	I2_141361	F1_166626	D1_96861	D3_157804	D1_12983	I2_57957	D3_239366	H1_98365	C1_109216	D3_94316	C2_197848	D3_101437	G1_181044	D1_109978	D2_291545	F1_209656	G3_82047	G3_139177
GT2	0.004633	0.003219	0.004294	0.003801	0.003622	cellulose synthase (EC 2.4.1.12); chitin synthase (EC 2.4.1.16); dolichyl-phosphate &beta;-D-mannosyltransferase (EC 2.4.1.83); dolichyl-phosphate &beta;-glucosyltransferase (EC 2.4.1.117); N-acetylglucosaminyltransferase (EC 2.4.1.-); N-acetylgalactosaminyltransferase (EC 2.4.1.-); hyaluronan synthase (EC 2.4.1.212); chitin oligosaccharide synthase (EC 2.4.1.-); &beta;-1,3-glucan synthase (EC 2.…	3561	G3_36090	D2_193571	G1_51892	F2_157188	C3_117710	D2_58714	I2_113615	H1_175294	E3_10580	I2_99275	C1_116330	I3_123831	H1_210268	H1_200138	D3_53059	C2_18208	C1_32766	C1_7378	H3_173026	D3_91034	F1_153942	C1_133930	D3_132660	D1_167215	D2_211273	D2_8315	G1_222564	C2_86378	F1_195749	D1_60395	D1_109508	C1_4002	H1_84473	H3_215014	C1_15878	G1_224891	D1_94624	D2_64841	G1_12632	G1_129129	C1_12071	D1_119331
GH31	0.000661	0.000586	0.000626	0.000662	0.000538	&alpha;-glucosidase (EC 3.2.1.20); &alpha;-1,3-glucosidase (EC 3.2.1.84); sucrase-isomaltase (EC 3.2.1.48) (EC 3.2.1.10); &alpha;-xylosidase (EC 3.2.1.177); &alpha;-glucan lyase (EC 4.2.2.13); isomaltosyltransferase (EC 2.4.1.-); &alpha;-mannosidase (EC 3.2.1.24); oligosaccharide &alpha;-1,4-glucosyltransferase (EC 2.4.1.161)	569	H1_227884	F1_151046	C2_63963	I2_137080	C1_70531	C1_77013	C3_76997	G1_185248	D1_102393	D2_63747	I1_69346	I1_119164	G3_69103	C1_107462	D1_153648	F3_73561	D2_145339	H3_44820	D1_231514	C1_56153	D3_235481	C2_135682	D2_168865	I2_39885	I3_48681	H2_71043	D1_164210	E3_134435	D2_49869	I2_217859	D1_137846	C2_144417	H3_39059	C2_65303	F2_76163	C2_179209	I2_208325	H3_108054	F1_116857	C1_104412	I1_122642	C1_83460
GH25	0.000226	0.000373	0.000241	0.000398	0.000347	lysozyme (EC 3.2.1.17)	473	D3_151417	F2_4554	D2_90232	C1_52775	I2_244918	C1_48281	E2_84402	D1_2377	D2_69213	D2_120315	I2_87679	H1_50566	E2_93778	H1_121509	C1_19328	F1_186763	D1_122842	H1_170013	H1_130871	F1_217064	G3_165130	G1_91391	H3_157320	C3_104560	D2_243692	H1_200108	D2_31944	D1_223201	C2_178502	G3_134652	D1_103885	E2_114972	I2_229425	F1_165641	E2_141065	I3_130869	H3_219844	D1_54279	G3_150660	C2_98922	I2_97131	D2_33504
GT4	0.002082	0.001425	0.001812	0.001788	0.00169	sucrose synthase (EC 2.4.1.13); sucrose-phosphate synthase (EC 2.4.1.14); &alpha;-glucosyltransferase (EC 2.4.1.52); lipopolysaccharide N-acetylglucosaminyltransferase (EC 2.4.1.56); phosphatidylinositol &alpha;-mannosyltransferase (EC 2.4.1.57); GDP-Man: Man1GlcNAc2-PP-dolichol &alpha;-1,3-mannosyltransferase (EC 2.4.1.132); GDP-Man: Man3GlcNAc2-PP-dolichol/Man4GlcNAc2-PP-dolichol &alpha;-1,2-ma…	1699	D1_85363	I1_135120	D1_109508	D2_117652	D2_185932	E3_115693	F1_216344	G3_63722	C2_77251	C1_21464	H1_136494	H1_175294	G1_93995	I1_215915	F1_227334	F1_7124	H1_231073	I1_221609	D3_252409	F1_231539	F1_69531	C1_23804	G1_52357	I1_208625	C1_137568	D1_63788	C3_57936	G1_223171	D3_55090	I2_229364	H1_98115	F1_154625	C3_113220	D2_226293	F1_112655	D2_24514	D1_214529	D1_169568	I1_141235	C1_120419	I1_184395	C1_17074
GH35	0.000389	0.00016	0.000305	0.000292	0.000186	&beta;-galactosidase (EC 3.2.1.23); exo-&beta;-glucosaminidase (EC 3.2.1.165); exo-&beta;-1,4-galactanase (EC 3.2.1.-); &beta;-1,3-galactosidase (EC 3.2.1.-)	163	F1_64370	C1_118174	H3_46123	C1_110987	H2_70866	C1_158762	F1_86442	I3_168304	C1_126067	C2_18630	C1_82609	C1_8654	D2_222701	I1_145700	C1_44595	E3_141524	F1_110506	C1_134954	F1_147848	C1_88650	C2_116105	D2_191909	C1_31332	G2_122847	E2_153813	H2_106986	H1_57347	C1_23481	C1_122232	C1_10676	G1_205415	D2_240191	G1_244221	C1_83431	D1_229341	E3_177708	G1_203332	C1_25910	I1_129559	G3_172274	D1_159301	C1_136618
GH20	0.000692	0.000223	0.000552	0.000631	0.000286	&beta;-hexosaminidase (EC 3.2.1.52); lacto-N-biosidase (EC 3.2.1.140); &beta;-1,6-N-acetylglucosaminidase) (EC 3.2.1.-); &beta;-6-SO3-N-acetylglucosaminidase (EC 3.2.1.-)	253	C2_282	G1_195113	F1_140210	I3_30986	G1_51127	D2_280449	D1_146984	E1_40002	E1_63705	D1_225834	D2_112601	C1_170	F1_216657	C1_13358	C1_154880	C1_108552	C1_62118	C1_22895	D1_97725	F1_95624	C1_42113	D1_169154	E1_108971	D2_61646	C1_20429	C1_20612	D1_129929	D2_50583	H3_181538	H3_172067	E3_175701	E3_142511	H1_193277	C1_48771	G1_128465	C1_33172	C1_110922	E1_74459	F1_188585	D2_123318	C1_28642	C3_66662
GH32	0.000356	0.000459	0.000365	0.000423	0.000428	invertase (EC 3.2.1.26); endo-inulinase (EC 3.2.1.7); &beta;-2,6-fructan 6-levanbiohydrolase (EC 3.2.1.64); endo-levanase (EC 3.2.1.65); exo-inulinase (EC 3.2.1.80); fructan &beta;-(2,1)-fructosidase/1-exohydrolase (EC 3.2.1.153); fructan &beta;-(2,6)-fructosidase/6-exohydrolase (EC 3.2.1.154); sucrose:sucrose 1-fructosyltransferase (EC 2.4.1.99); fructan:fructan 1-fructosyltransferase (EC 2.4.1.…	586	G3_166110	D2_196435	D2_246126	H1_82048	D2_139821	I2_116854	F1_157691	F1_68109	I3_138028	H1_183874	C3_174327	E2_75444	D3_218077	H1_163483	G1_199629	C1_129461	H3_136419	C1_72728	G3_134712	D3_238568	D2_45399	D3_278873	H1_147132	I2_3110	D2_188711	F1_123024	F1_59139	G1_58842	D2_212292	F1_54546	F2_54901	C1_128218	G1_142039	G1_78524	D2_153773	C2_71006	F2_180571	D2_296360	F1_123026	F2_171405	I2_46903	G1_77901
GH23	0.000893	0.000752	0.000881	0.000796	0.000854	lysozyme type G (EC 3.2.1.17); peptidoglycan lyase (EC 4.2.2.n1) also known in the literature as peptidoglycan lytic transglycosylase; chitinase (EC 3.2.1.14)	557	F2_70756	C1_122035	H3_202719	F1_234542	H3_212886	D3_269898	C1_63558	C3_47099	D2_151316	G3_170209	D2_135343	D2_66743	D2_156117	C1_2571	I2_128180	D3_171081	D3_84627	C2_134854	C3_25658	G2_109760	I2_175029	I3_20755	D1_9044	I1_198190	G1_9134	H1_254104	I2_85638	C1_5332	G1_128340	D2_73853	F2_168208	C2_116714	I1_58832	I3_52684	F3_148381	C3_49825	C1_65895	C1_57379	C1_159958	I3_9247	F2_201812	I2_209697
GH29	0.000569	0.00021	0.000682	0.000455	0.000278	&alpha;-L-fucosidase (EC 3.2.1.51); &alpha;-1,3/1,4-L-fucosidase (EC 3.2.1.111)	291	D2_164813	G1_61087	C1_33323	C1_104179	H1_98210	C3_114021	C1_15882	I2_55511	I1_40350	E2_76243	C1_9254	I1_128881	G1_198000	I3_57078	C1_60914	C1_125063	F3_82893	H1_249298	C2_16069	D1_143676	C1_21614	C1_133500	I3_99249	F2_181268	F1_204863	E1_33168	C1_42554	G1_242209	I1_81842	C1_136878	D3_260050	F2_101505	C1_22935	D2_85033	C1_9256	H3_27646	F3_84529	H2_140872	C2_98280	I1_31273	D2_121572	E2_97756
CE4	0.000567	0.000707	0.000526	0.000566	0.000639	acetyl xylan esterase (EC 3.1.1.72); chitin deacetylase (EC 3.5.1.41); chitooligosaccharide deacetylase (EC 3.5.1.-); peptidoglycan GlcNAc deacetylase (EC 3.5.1.-); peptidoglycan N-acetylmuramic acid deacetylase (EC 3.5.1.-).	781	D2_241517	H1_127869	H1_72744	I2_44553	I1_58928	D2_23612	H1_159907	C1_89744	C1_79042	D2_200901	G1_73093	D3_55081	D1_139683	I2_223380	H1_125927	D3_6699	D2_54464	H1_223802	D2_161171	D1_93882	I3_79014	D3_218558	C2_125241	I1_174996	D2_114050	I1_88086	D2_229528	D2_62797	H3_153549	C2_7241	G1_48076	G1_16944	C3_36849	E3_112475	E3_113960	D1_169715	D2_217417	C1_117422	G2_109335	D3_5875	E3_152259	H1_193063
GH73	0.0005	0.000637	0.000393	0.000564	0.000565	lysozyme (EC 3.2.1.17); mannosyl-glycoprotein endo-&beta;-N-acetylglucosaminidase (EC 3.2.1.96); peptidoglycan hydrolase with endo-&beta;-N-acetylglucosaminidase specificity (EC 3.2.1.-)	691	C3_170497	C1_64200	F1_53548	C3_83732	D2_107261	D2_77241	I2_186205	I2_22833	D3_268907	G3_98889	F3_4056	C1_4727	G2_24908	H2_28309	D1_200922	D2_107483	F1_70809	D2_249864	F1_151958	D3_81756	D1_62836	I1_87091	E3_183215	C3_174160	C1_148765	D3_57390	H3_39631	F1_107241	C2_77005	I2_212948	I1_139072	I2_155259	I2_239666	C2_28970	D2_163916	E2_32535	H1_85670	D2_37516	F1_73526	C1_135719	I3_150658	F2_176607
GT51	0.00058	0.000398	0.000569	0.000542	0.000515	murein polymerase (EC 2.4.1.129).	649	H1_118816	C2_80835	H2_82758	C1_5875	D1_224192	G3_43657	I2_116300	C1_109529	C3_15516	I2_140635	I2_172257	F1_82266	D2_28758	F2_197737	I1_90453	C3_44527	F1_7107	C1_118307	H3_128394	I2_191720	C2_77533	H3_151158	I1_133749	G1_207463	G1_132441	F2_104386	I2_59312	G1_92219	D2_81161	I1_179233	F1_122170	E3_35915	G3_70084	D1_2338	C3_152450	F1_81616	H1_242201	D2_145302	F2_121906	D2_299847	H3_132336	G3_89153
GH2	0.001971	0.001255	0.001823	0.001853	0.001343	&beta;-galactosidase (EC 3.2.1.23) ; &beta;-mannosidase (EC 3.2.1.25); &beta;-glucuronidase (EC 3.2.1.31); &alpha;-L-arabinofuranosidase (EC 3.2.1.55); mannosylglycoprotein endo-&beta;-mannosidase (EC 3.2.1.152); exo-&beta;-glucosaminidase (EC 3.2.1.165)	1564	D1_60433	D2_11817	I2_132311	D3_244535	H3_236444	D2_33211	I1_195695	F3_32967	F2_151551	F1_176701	E1_95047	D2_163988	C1_102419	F1_25914	E2_56665	C2_95444	F1_70730	G1_143249	C2_81126	D3_266069	C2_176431	D3_115750	I2_103354	C1_109265	C1_83751	I1_181280	E2_68296	H1_183127	D2_141881	H1_185117	H1_227632	E3_55292	D1_115518	H1_121234	D3_97566	D2_264136	D1_144359	I2_72418	G1_125926	D2_257471	H1_240846	I1_170088
GH28	0.001063	0.000474	0.000873	0.001017	0.000656	polygalacturonase (EC 3.2.1.15); exo-polygalacturonase (EC 3.2.1.67); exo-polygalacturonosidase (EC 3.2.1.82); rhamnogalacturonase (EC 3.2.1.171); rhamnogalacturonan &alpha;-1,2-galacturonohydrolase (EC 3.2.1.173); rhamnogalacturonan &alpha;-L-rhamnopyranohydrolase (EC 3.2.1.174); endo-xylogalacturonan hydrolase (EC 3.2.1.-)	549	H3_191093	D3_86169	I2_240759	C3_121514	H3_159573	C3_139336	F1_175657	D3_221333	I1_214324	G2_45473	I2_194315	H3_154739	H1_24721	I2_153072	D3_267633	G1_80805	G1_93331	H1_127670	C1_135500	C1_11352	D1_186003	D3_198449	E3_154413	F2_114150	D1_149204	E3_135266	F1_100060	G1_121133	E1_94493	H3_167702	I1_82509	E3_132684	H1_111216	E3_163585	G1_238309	D2_199257	G1_179454	C3_119926	F1_231933	G3_108790	G1_130414	D3_149546
GH5	0.00062	0.000316	0.000509	0.000504	0.000414	chitosanase (EC 3.2.1.132); &beta;-mannosidase (EC 3.2.1.25); endo-&beta;-1,4-glucanase / cellulase (EC 3.2.1.4); glucan &beta;-1,3-glucosidase (EC 3.2.1.58); licheninase (EC 3.2.1.73); glucan endo-1,6-&beta;-glucosidase (EC 3.2.1.75); mannan endo-&beta;-1,4-mannosidase (EC 3.2.1.78); endo-&beta;-1,4-xylanase (EC 3.2.1.8); cellulose &beta;-1,4-cellobiosidase (EC 3.2.1.91); &beta;-1,3-mannanase (E…	349	H3_57824	I1_145320	I1_178483	E2_4624	F2_193335	F1_230105	C3_82829	C3_134188	C1_41630	H2_104747	C1_131099	H2_157995	I2_82957	D1_125178	C3_20914	C2_21927	C1_30383	D2_59832	D2_250409	G1_142420	D2_148805	D2_5062	C3_150295	D2_38155	F2_193875	F2_79676	C2_141741	C1_24550	D2_298381	G1_178820	C1_121082	C2_94323	C3_132610	C1_11	I1_73849	F2_200114	D1_59958	D2_55012	D2_30448	C3_45856	E2_63462	E2_142068
GH18	0.000331	0.000397	0.000222	0.000317	0.000308	chitinase (EC 3.2.1.14); lysozyme (EC 3.2.1.17); endo-&beta;-N-acetylglucosaminidase (EC 3.2.1.96); peptidoglycan hydrolase with endo-&beta;-N-acetylglucosaminidase specificity (EC 3.2.1.-); Nod factor hydrolase (EC 3.2.1.-); xylanase inhibitor; concanavalin B; narbonin	483	I1_41730	D1_21576	H3_222625	I2_114599	G3_84856	G1_234148	I2_32023	E1_20985	D2_279969	G2_111333	E3_177453	G1_59536	I2_52134	D3_212474	F2_176261	C1_22780	D1_51131	D3_69839	C3_160664	G1_212363	G1_202845	H3_73496	I2_210977	C3_79554	C3_50084	C3_106786	H1_257524	D3_118311	E2_120963	C1_2004	D1_158417	D2_124399	D1_174350	G3_65476	D3_121513	D2_197514	I1_157589	C1_116013	D1_57301	H1_123174	I3_152195	E2_148080
GH36	0.000405	0.000522	0.000443	0.000482	0.000529	&alpha;-galactosidase (EC 3.2.1.22); &alpha;-N-acetylgalactosaminidase (EC 3.2.1.49); stachyose synthase (EC 2.4.1.67); raffinose synthase (EC 2.4.1.82)	743	D2_81992	E3_160975	F3_77560	H1_178188	I2_154642	C2_75152	F2_58952	G1_118941	D2_107479	C3_28227	F1_150988	D2_109347	G1_41400	I3_126336	D3_173105	D1_97386	G3_132690	G1_198243	I3_70553	C3_165514	D1_191677	D2_68038	G1_131519	F1_44953	F1_186779	F1_70364	D2_155646	H1_156191	D1_202960	F1_136782	C1_60779	I2_102937	I2_227295	D2_257960	G3_76703	H1_181816	D1_191596	F2_172199	I3_130648	G1_98475	H1_231640	D3_172230
CBM48	0.000179	0.000577	0.000204	0.000296	0.000414	Modules of approx. 100 residues with glycogen-binding function, appended to GH13 modules. Also found in the beta subunit (glycogen-binding) of AMP-activated protein kinases (AMPK)	874	C2_159700	E2_100621	D2_74106	F1_169870	I2_129277	I2_149079	C2_92393	I2_113671	E2_134790	G2_123232	F1_73157	I2_119443	G1_101973	I2_85661	H1_90957	D1_105313	D1_97290	D2_181174	E2_143812	I1_69793	I2_170182	D1_105385	C2_54902	F1_115863	D1_35163	I2_27848	C3_36805	C1_103428	D2_91995	I1_86102	G3_30626	C3_173854	C2_162430	D2_132324	H1_41832	G3_66587	C2_29940	I2_66055	D2_189466	D3_45583	D1_88005	D2_16458
GT35	0.00036	0.000384	0.000364	0.00035	0.000381	glycogen or starch phosphorylase (EC 2.4.1.1).	602	E3_101689	G1_39544	D3_64461	E2_69152	I1_159811	C1_36042	F1_166935	F2_186784	D1_142143	D2_160246	H3_168134	I3_39280	I1_131620	F1_111967	F1_90145	D3_224265	G1_176791	E3_137971	D3_29739	F1_74865	I2_45498	I3_5956	F1_189858	C2_31534	D2_230116	H2_62873	E1_131660	D1_71978	D2_185092	I3_102388	G1_224751	G3_172961	E2_73838	I2_233945	D2_30689	H1_248970	D1_43583	G1_30250	I1_127594	H3_151185	C2_145442	I2_230445
GH13	0.001767	0.001607	0.001769	0.001617	0.001638	&alpha;-amylase (EC 3.2.1.1); pullulanase (EC 3.2.1.41); cyclomaltodextrin glucanotransferase (EC 2.4.1.19); cyclomaltodextrinase (EC 3.2.1.54); trehalose-6-phosphate hydrolase (EC 3.2.1.93); oligo-&alpha;-glucosidase (EC 3.2.1.10); maltogenic amylase (EC 3.2.1.133); neopullulanase (EC 3.2.1.135); &alpha;-glucosidase (EC 3.2.1.20); maltotetraose-forming &alpha;-amylase (EC 3.2.1.60); isoamylase (…	1968	F2_106347	F3_121333	C3_19877	C1_135017	I2_207263	C3_55345	D2_186599	G1_121324	D1_181081	D1_86462	E2_82042	I3_137066	I2_190051	F1_101617	C2_105058	D2_34620	I2_74454	C1_84190	D2_72176	E1_37146	D2_210207	E3_24059	D3_147443	C1_111849	I2_86594	H3_233650	G1_210908	C1_36052	E2_107689	H2_45242	I2_108976	D3_199258	E3_159406	G2_105869	E2_141014	D2_68108	D3_276391	C2_153372	H1_261287	D1_6055	C1_123846	C1_87939
PL1	0.000399	0.000131	0.000321	0.000421	0.000277	pectate lyase (EC 4.2.2.2); exo-pectate lyase (EC 4.2.2.9); pectin lyase (EC 4.2.2.10).	123	D2_227868	H3_242536	C1_1454	H1_177370	D3_150438	C1_18373	G2_125618	C1_2173	E3_111310	G1_238409	C1_30281	D1_38541	D3_178433	C3_38181	G1_189571	C1_102713	C1_16903	C1_136368	C1_6317	G3_75101	I3_70494	G1_182819	C1_102712	D1_23809	C1_135511	D2_228661	I3_157772	C1_18510	C1_68407	H3_151289	E1_87455	D3_90042	C1_2178	C1_76415	C2_135139	C2_59286	D2_183294	C1_65149	D1_177695	H3_200459	G1_219438	H3_247217
CBM50	0.001639	0.001887	0.001677	0.001798	0.001823	Modules of approx. 50 residues found attached to various enzymes from families GH18, GH19, GH23, GH24, GH25 and GH73, i.e. enzymes cleaving either chitin or peptidoglycan. Binding to chitopentaose demonstrated in the case of Pteris ryukyuensis chitinase A [Ohnuma T et al. (2008) J. Biol. Chem. 283:5178-87 (PMID: 18083709)]. CBM50 modules are also found in a multitude of other enzymes targeting th…	2026	D2_204585	F3_45624	H3_71976	D3_50082	D3_266329	I2_236685	D3_86638	H2_113191	F2_111870	E3_180900	D2_186092	C3_74644	G3_37303	I2_116257	H2_129467	C1_101809	F2_118408	D2_157715	C2_66547	H1_186390	G1_247462	F2_108837	E2_84011	C1_86565	D2_162642	D1_96196	D1_171502	D3_195325	G1_115519	C1_106245	C1_133979	D3_196293	I2_231545	C3_78316	H1_250952	H1_121050	C2_11765	E3_63397	D1_229778	D3_131584	D2_118294	H1_204395
GH51	0.000418	0.000288	0.000406	0.000407	0.000299	endoglucanase (EC 3.2.1.4); endo-&beta;-1,4-xylanase (EC 3.2.1.8); &beta;-xylosidase (EC 3.2.1.37); &alpha;-L-arabinofuranosidase (EC 3.2.1.55)	279	C1_144262	D2_110487	D3_102531	I1_177585	C1_7859	E3_177302	D1_70218	H1_245042	I3_33637	H1_26672	D2_245775	F1_15694	C1_7149	I1_147762	C1_92626	C1_130147	C2_104825	D2_220539	G3_35137	C1_9367	G3_149289	D1_215139	I3_130628	H3_231385	I2_141690	D2_231884	C1_43390	D3_204158	G1_100570	C1_9136	F2_202051	G1_116710	D1_161352	F1_170423	F1_60728	F2_40004	D3_174603	C1_42533	D2_74388	C1_10661	C2_2492	C1_99743
GH97	0.000714	0.000161	0.000696	0.000554	0.000292	glucoamylase (EC 3.2.1.3); &alpha;-glucosidase (EC 3.2.1.20); &alpha;-galactosidase (EC 3.2.1.22)	115	C1_32393	F2_88594	C1_88734	C1_130175	C1_159389	C1_574	C2_23983	C1_3830	C2_20111	C2_56137	C1_28996	C1_113625	C1_104679	C1_81119	C1_25357	C1_118478	C1_100375	C1_54239	C1_92624	C1_76168	C1_6904	C3_147948	I3_141568	D3_72872	H2_61115	C1_89999	C1_131100	C1_901	C1_2905	C2_69106	C1_34969	F3_35654	C1_120543	C1_54592	C1_7872	C1_10049	D2_240182	C1_99766	C2_192572	C1_24675	C1_91302	G2_52297
GH43	0.002611	0.001367	0.00274	0.002421	0.001617	&beta;-xylosidase (EC 3.2.1.37); &alpha;-L-arabinofuranosidase (EC 3.2.1.55); arabinanase (EC 3.2.1.99); xylanase (EC 3.2.1.8); galactan 1,3-&beta;-galactosidase (EC 3.2.1.145); &alpha;-1,2-L-arabinofuranosidase (EC 3.2.1.-); exo-&alpha;-1,5-L-arabinofuranosidase (EC 3.2.1.-); [inverting] exo-&alpha;-1,5-L-arabinanase (EC 3.2.1.-); &beta;-1,3-xylosidase (EC 3.2.1.-)	1246	C1_135332	C1_115163	F2_162039	E2_132427	D1_155083	F3_51578	H1_213022	I1_159054	I1_80382	D3_35032	E3_197848	G1_107014	H3_161144	C1_49897	C1_133003	G1_82608	E3_182404	I1_80439	H3_163863	D2_196828	F2_150153	I1_180972	D2_284881	C1_8586	I1_186242	D1_180634	G3_106824	C2_167932	E2_61880	D3_189283	E2_130179	I2_234559	G1_193293	I1_205847	H1_56913	C3_97489	G1_50007	D1_152906	I2_150965	D3_232904	C1_28025	C1_33536
GH1	0.000182	0.000457	0.000132	0.000294	0.000341	&beta;-glucosidase (EC 3.2.1.21); &beta;-galactosidase (EC 3.2.1.23); &beta;-mannosidase (EC 3.2.1.25); &beta;-glucuronidase (EC 3.2.1.31); &beta;-xylosidase (EC 3.2.1.37); &beta;-D-fucosidase (EC 3.2.1.38); phlorizin hydrolase (EC 3.2.1.62); exo-&beta;-1,4-glucanase (EC 3.2.1.74); 6-phospho-&beta;-galactosidase (EC 3.2.1.85); 6-phospho-&beta;-glucosidase (EC 3.2.1.86); strictosidine &beta;-gluco…	558	G1_108830	F1_18257	D2_223063	I2_213548	F3_21411	D1_158641	G1_50890	F2_1553	D3_281900	H1_235303	C2_42992	G1_66304	D2_33155	D1_121952	E2_19791	H2_139530	I2_43758	F1_57700	F2_8401	H1_113997	D2_165785	E2_137288	H1_199140	C3_54811	D1_228301	D1_132202	I2_137981	E3_45194	C1_119634	C2_188196	D1_124971	H1_173878	I2_21728	D1_46818	C3_21826	H1_240959	I2_175609	D2_164281	C2_72608	E2_13664	I2_165929	D3_119643
GH24	0.000535	0.000175	0.000627	0.000423	0.000365	lysozyme (EC 3.2.1.17)	108	E3_176785	C1_131527	C2_186648	C3_141142	G1_6628	C1_88211	F2_168922	C1_123430	C1_122732	D1_113697	E2_83244	C1_148321	G3_132615	G3_174023	C1_20160	C1_115593	C1_35798	C3_75756	F2_113510	E2_150494	C1_27681	F2_134312	D1_166718	E1_112835	C1_20768	H3_251091	C3_137013	C1_145084	C1_93812	I2_89299	C1_27650	G1_29795	I2_164595	D3_186892	F2_42321	C1_7258	D3_88435	C2_21821	D2_113530	C1_112585	C1_130612	C2_26649
CE1	0.00055	0.000323	0.000602	0.000536	0.000372	acetyl xylan esterase (EC 3.1.1.72); cinnamoyl esterase (EC 3.1.1.-); feruloyl esterase (EC 3.1.1.73); carboxylesterase (EC 3.1.1.1); S-formylglutathione hydrolase (EC 3.1.2.12); diacylglycerol O-acyltransferase (EC 2.3.1.20); trehalose 6-O-mycolyltransferase (EC 2.3.1.122)	300	D3_131813	D2_195239	H1_209175	D2_288523	D1_113071	G1_194256	C3_116589	H3_245930	D3_204641	H3_107911	G1_108839	C1_100651	I2_144443	I2_146072	D2_91602	D2_78652	C1_27739	G1_55367	C1_2162	H2_156861	D1_191499	H3_45931	C1_681	I2_227835	E2_118444	D2_260868	I1_197797	H2_110687	I2_95334	C2_74507	I1_190251	F2_234816	G2_95119	D3_245256	D2_12476	D3_146776	C1_135936	I3_130115	F2_71161	H2_9548	C3_82225	G1_189282
GH105	0.000428	0.000192	0.000344	0.000421	0.000239	unsaturated rhamnogalacturonyl hydrolase (EC 3.2.1.172); d-4,5-unsaturated &beta;-glucuronyl hydrolase (EC 3.2.1.-)	185	F1_100098	C1_133943	C1_104984	D2_106251	D3_202609	C1_160048	I1_131535	C1_29361	C3_105197	C1_118689	C1_69499	C2_93560	C1_82608	C1_76895	G1_77351	E2_44791	D1_35073	D2_150097	I2_240027	C2_64678	C2_14619	G1_158651	G1_158652	D2_272422	E2_47325	D2_257879	C1_94241	C3_172336	F1_227231	C1_159517	D1_88024	I2_169614	E3_183351	C1_25920	C3_159987	F2_66055	D1_336	I2_187753	F1_114077	D2_95191	D2_256647	H2_41909
CBM6	0.000432	0.000158	0.000505	0.000364	0.000237	Modules of approx. 120 residues. The cellulose-binding function has been demonstrated in one case on amorphous cellulose and &beta;-1,4-xylan. Some of these modules also bind &beta;-1,3-glucan, &beta;-1,3-1,4-glucan, and &beta;-1,4-glucan.	144	C1_680	D1_170985	I2_86234	D2_249313	C1_115267	H1_81405	D1_107646	D2_250892	E1_130264	C1_6901	F2_212028	C1_130700	H3_86305	F1_188192	H2_82474	G2_128750	D3_131812	I1_73831	I2_214225	H1_146995	D3_276557	C1_687	D2_30439	F1_99256	F1_154490	H3_118934	C1_108553	G3_133590	H3_166776	E2_57568	F2_204636	E2_148993	D3_86189	C2_7194	C3_102066	D1_177194	D2_41353	C1_91306	C1_136826	D2_161182	E2_70704	G2_135555
GH16	0.000334	0.000154	0.00046	0.000336	0.000182	xyloglucan:xyloglucosyltransferase (EC 2.4.1.207); keratan-sulfate endo-1,4-&beta;-galactosidase (EC 3.2.1.103); endo-1,3-&beta;-glucanase (EC 3.2.1.39); endo-1,3(4)-&beta;-glucanase (EC 3.2.1.6); licheninase (EC 3.2.1.73); &beta;-agarase (EC 3.2.1.81); &kappa;-carrageenase (EC 3.2.1.83); xyloglucanase (EC 3.2.1.151); endo-&beta;-1,3-galactanase (EC 3.2.1.181); &beta;-porphyranase (EC 3.2.1.178);…	164	E2_69738	E1_18652	C1_6642	D2_53107	F3_51639	C1_107684	C1_81452	D1_124623	G2_43729	C1_30564	C1_14934	H3_113998	G2_84227	D3_264812	C1_78992	E2_128362	H3_113999	G1_153718	G2_73750	C3_118927	I3_21034	F1_48892	C1_113746	C3_48817	H3_201120	E2_62717	D3_143964	C1_127913	C1_136552	H3_173579	G1_33613	G1_209951	C1_58441	C1_46452	E1_63891	F2_160374	I2_237410	G1_188283	I1_50211	C2_66916	I1_181413	D1_160336
GH3	0.001593	0.001229	0.001718	0.001747	0.001411	&beta;-glucosidase (EC 3.2.1.21); xylan 1,4-&beta;-xylosidase (EC 3.2.1.37); &beta;-glucosylceramidase (EC 3.2.1.45); &beta;-N-acetylhexosaminidase (EC 3.2.1.52); &alpha;-L-arabinofuranosidase (EC 3.2.1.55); glucan 1,3-&beta;-glucosidase (EC 3.2.1.58); glucan 1,4-&beta;-glucosidase (EC 3.2.1.74); isoprimeverose-producing oligoxyloglucan hydrolase (EC 3.2.1.120); coniferin &beta;-glucosidase (EC 3…	1489	F1_5916	I2_96632	I1_168458	G1_87929	F1_206321	E1_33118	C1_148902	D3_107543	H1_195619	C1_125506	D2_80645	D1_107721	H1_142775	F1_9380	D2_145717	F1_199853	F1_78690	G1_119872	E2_108090	C2_65049	H3_29407	E1_61409	E1_33292	D3_265118	D1_11847	D3_220223	H1_157796	D3_214485	G1_23077	C1_129417	H3_58436	H1_208682	C1_130269	C3_179844	D2_127250	H1_74643	F3_137451	D2_193517	D1_99289	C1_20788	H3_173029	F1_138730
GH78	0.000363	0.000231	0.000284	0.000442	0.00027	&alpha;-L-rhamnosidase (EC 3.2.1.40)	389	F2_134176	C1_128045	H3_220227	I1_82641	F1_115334	D2_114569	D3_133540	F1_36007	C2_142117	I2_227800	D3_170096	D2_200602	I2_13700	H3_98976	F1_60030	D2_165377	G1_226451	G1_232162	F1_197754	I2_123896	H1_174672	E1_89491	H3_193218	D2_66317	F2_175693	C1_29366	F1_31776	F1_95834	D2_167797	I2_94493	D2_228840	C1_68456	H3_134085	I2_107643	C1_51860	C1_70119	F1_97561	H1_154418	H1_91956	C1_11211	I2_87330	D3_278330
[truncated: 3,519 more columns]
